# Supplementary material for: Cryo-EM structure of a phosphotransferase system glucose transporter stalled in an intermediate conformation
Source: J Struct Biol X. 2025 Mar 5;11:100124. doi: 10.1016/j.yjsbx.2025.100124 (PMC11930441; doi:10.1016/j.yjsbx.2025.100124)
Supplement: Supplementary Data 2 [file mmc2.zip]

Archive with 1 entries (1 files):
- IICB-stalled-PDB_MODEL.pdb
