# Supplementary material for: Cryo-EM structure of a phosphotransferase system glucose transporter stalled in an intermediate conformation
Source: J Struct Biol X. 2025 Mar 5;11:100124. doi: 10.1016/j.yjsbx.2025.100124 (PMC11930441; doi:10.1016/j.yjsbx.2025.100124)
Supplement: Supplementary Data 2 [file mmc2.zip › IICB-stalled-PDB_MODEL.pdb]

ATOM      1  N   ASN B   4     152.395 116.743 167.504  1.00103.66           N  
ATOM      2  CA  ASN B   4     151.368 117.753 167.188  1.00102.82           C  
ATOM      3  C   ASN B   4     150.551 117.492 165.899  1.00101.42           C  
ATOM      4  O   ASN B   4     149.531 118.146 165.684  1.00101.57           O  
ATOM      5  CB  ASN B   4     152.022 119.151 167.169  1.00103.00           C  
ATOM      6  CG  ASN B   4     153.042 119.378 166.061  1.00103.16           C  
ATOM      7  OD1 ASN B   4     153.542 118.459 165.426  1.00103.27           O  
ATOM      8  ND2 ASN B   4     153.391 120.614 165.797  1.00103.09           N  
ATOM      9  HA  ASN B   4     150.642 117.753 168.001  1.00102.64           H  
ATOM     10  HB2 ASN B   4     152.512 119.334 168.125  1.00102.65           H  
ATOM     11  HB3 ASN B   4     151.234 119.897 167.062  1.00102.65           H  
ATOM     12 HD21 ASN B   4     154.073 120.775 165.069  1.00102.55           H  
ATOM     13 HD22 ASN B   4     152.995 121.380 166.322  1.00102.64           H  
ATOM     14  H   ASN B   4     153.359 117.029 167.416  1.00103.66           H  
ATOM     15  N   ALA B   5     150.952 116.540 165.051  1.00 94.88           N  
ATOM     16  CA  ALA B   5     150.297 116.257 163.773  1.00 94.95           C  
ATOM     17  C   ALA B   5     148.834 115.798 163.909  1.00 95.47           C  
ATOM     18  O   ALA B   5     148.006 116.141 163.066  1.00 94.31           O  
ATOM     19  CB  ALA B   5     151.135 115.210 163.028  1.00 94.71           C  
ATOM     20  H   ALA B   5     151.829 116.075 165.240  1.00 95.54           H  
ATOM     21  HA  ALA B   5     150.293 117.169 163.176  1.00 95.07           H  
ATOM     22  HB1 ALA B   5     150.690 115.015 162.052  1.00 95.14           H  
ATOM     23  HB2 ALA B   5     152.148 115.582 162.879  1.00 95.00           H  
ATOM     24  HB3 ALA B   5     151.169 114.279 163.593  1.00 95.11           H  
ATOM     25  N   PHE B   6     148.473 115.075 164.973  1.00 95.91           N  
ATOM     26  CA  PHE B   6     147.107 114.578 165.159  1.00 94.93           C  
ATOM     27  C   PHE B   6     146.082 115.709 165.266  1.00 93.92           C  
ATOM     28  O   PHE B   6     145.040 115.664 164.613  1.00 95.53           O  
ATOM     29  CB  PHE B   6     147.053 113.654 166.381  1.00 96.31           C  
ATOM     30  CG  PHE B   6     145.674 113.090 166.692  1.00 97.82           C  
ATOM     31  CD1 PHE B   6     144.912 112.470 165.683  1.00 96.36           C  
ATOM     32  CD2 PHE B   6     145.157 113.169 167.998  1.00 96.95           C  
ATOM     33  CE1 PHE B   6     143.640 111.946 165.975  1.00 96.23           C  
ATOM     34  CE2 PHE B   6     143.893 112.630 168.294  1.00 96.67           C  
ATOM     35  CZ  PHE B   6     143.132 112.022 167.281  1.00 97.04           C  
ATOM     36  H   PHE B   6     149.181 114.812 165.644  1.00 95.84           H  
ATOM     37  HA  PHE B   6     146.841 113.990 164.281  1.00 95.72           H  
ATOM     38  HB2 PHE B   6     147.730 112.816 166.216  1.00 95.71           H  
ATOM     39  HB3 PHE B   6     147.414 114.203 167.251  1.00 95.79           H  
ATOM     40  HD1 PHE B   6     145.298 112.389 164.677  1.00 95.58           H  
ATOM     41  HD2 PHE B   6     145.734 113.635 168.783  1.00 95.73           H  
ATOM     42  HE1 PHE B   6     143.060 111.472 165.197  1.00 95.67           H  
ATOM     43  HE2 PHE B   6     143.507 112.681 169.301  1.00 95.69           H  
ATOM     44  HZ  PHE B   6     142.162 111.605 167.509  1.00 95.80           H  
ATOM     45  N   ALA B   7     146.399 116.776 165.996  1.00 85.70           N  
ATOM     46  CA  ALA B   7     145.541 117.958 166.077  1.00 86.43           C  
ATOM     47  C   ALA B   7     145.339 118.652 164.717  1.00 86.10           C  
ATOM     48  O   ALA B   7     144.313 119.292 164.508  1.00 86.05           O  
ATOM     49  CB  ALA B   7     146.137 118.921 167.106  1.00 86.55           C  
ATOM     50  H   ALA B   7     147.275 116.782 166.498  1.00 87.62           H  
ATOM     51  HA  ALA B   7     144.558 117.650 166.434  1.00 87.21           H  
ATOM     52  HB1 ALA B   7     145.483 119.786 167.219  1.00 86.96           H  
ATOM     53  HB2 ALA B   7     146.227 118.424 168.071  1.00 87.28           H  
ATOM     54  HB3 ALA B   7     147.120 119.261 166.780  1.00 87.51           H  
ATOM     55  N   ASN B   8     146.270 118.500 163.769  1.00 81.91           N  
ATOM     56  CA  ASN B   8     146.101 118.979 162.399  1.00 81.62           C  
ATOM     57  C   ASN B   8     145.303 118.000 161.531  1.00 81.64           C  
ATOM     58  O   ASN B   8     144.476 118.447 160.742  1.00 82.19           O  
ATOM     59  CB  ASN B   8     147.463 119.316 161.784  1.00 84.35           C  
ATOM     60  CG  ASN B   8     148.150 120.473 162.482  1.00 84.28           C  
ATOM     61  OD1 ASN B   8     147.527 121.362 163.040  1.00 81.41           O  
ATOM     62  ND2 ASN B   8     149.459 120.520 162.455  1.00 84.42           N  
ATOM     63  H   ASN B   8     147.093 117.957 163.987  1.00 84.10           H  
ATOM     64  HA  ASN B   8     145.520 119.901 162.419  1.00 83.16           H  
ATOM     65  HB2 ASN B   8     148.109 118.438 161.810  1.00 83.79           H  
ATOM     66  HB3 ASN B   8     147.326 119.598 160.740  1.00 83.37           H  
ATOM     67 HD21 ASN B   8     149.917 121.301 162.902  1.00 83.47           H  
ATOM     68 HD22 ASN B   8     149.988 119.817 161.959  1.00 83.50           H  
ATOM     69  N   LEU B   9     145.445 116.682 161.694  1.00 80.01           N  
ATOM     70  CA  LEU B   9     144.605 115.701 160.982  1.00 78.83           C  
ATOM     71  C   LEU B   9     143.129 115.805 161.381  1.00 79.65           C  
ATOM     72  O   LEU B   9     142.262 115.656 160.521  1.00 81.71           O  
ATOM     73  CB  LEU B   9     145.128 114.272 161.186  1.00 81.63           C  
ATOM     74  CG  LEU B   9     146.049 113.807 160.051  1.00 83.91           C  
ATOM     75  CD1 LEU B   9     147.324 114.641 159.930  1.00 82.17           C  
ATOM     76  CD2 LEU B   9     146.456 112.355 160.289  1.00 81.76           C  
ATOM     77  H   LEU B   9     146.167 116.348 162.316  1.00 82.17           H  
ATOM     78  HA  LEU B   9     144.644 115.926 159.916  1.00 81.06           H  
ATOM     79  HB2 LEU B   9     145.643 114.190 162.143  1.00 81.98           H  
ATOM     80  HB3 LEU B   9     144.278 113.589 161.209  1.00 81.66           H  
ATOM     81  HG  LEU B   9     145.505 113.863 159.108  1.00 82.28           H  
ATOM     82 HD11 LEU B   9     147.879 114.614 160.868  1.00 81.47           H  
ATOM     83 HD12 LEU B   9     147.949 114.239 159.133  1.00 81.93           H  
ATOM     84 HD13 LEU B   9     147.076 115.674 159.684  1.00 81.67           H  
ATOM     85 HD21 LEU B   9     147.010 112.269 161.224  1.00 81.52           H  
ATOM     86 HD22 LEU B   9     145.567 111.727 160.339  1.00 81.44           H  
ATOM     87 HD23 LEU B   9     147.081 112.008 159.466  1.00 81.29           H  
ATOM     88  N   GLN B  10     142.823 116.156 162.631  1.00 77.63           N  
ATOM     89  CA  GLN B  10     141.465 116.527 163.027  1.00 78.31           C  
ATOM     90  C   GLN B  10     140.950 117.721 162.214  1.00 76.14           C  
ATOM     91  O   GLN B  10     139.857 117.656 161.658  1.00 77.36           O  
ATOM     92  CB  GLN B  10     141.411 116.859 164.520  1.00 79.90           C  
ATOM     93  CG  GLN B  10     141.617 115.644 165.431  1.00 81.45           C  
ATOM     94  CD  GLN B  10     141.597 116.024 166.909  1.00 82.20           C  
ATOM     95  OE1 GLN B  10     141.161 117.094 167.313  1.00 81.28           O  
ATOM     96  NE2 GLN B  10     142.061 115.164 167.785  1.00 80.62           N  
ATOM     97  H   GLN B  10     143.563 116.181 163.318  1.00 80.25           H  
ATOM     98  HA  GLN B  10     140.796 115.688 162.836  1.00 79.71           H  
ATOM     99  HB2 GLN B  10     142.165 117.612 164.750  1.00 79.98           H  
ATOM    100  HB3 GLN B  10     140.430 117.283 164.737  1.00 79.56           H  
ATOM    101  HG2 GLN B  10     140.827 114.916 165.247  1.00 80.61           H  
ATOM    102  HG3 GLN B  10     142.572 115.170 165.205  1.00 80.27           H  
ATOM    103 HE21 GLN B  10     142.452 114.283 167.484  1.00 79.86           H  
ATOM    104 HE22 GLN B  10     142.033 115.418 168.762  1.00 79.73           H  
ATOM    105  N   LYS B  11     141.740 118.793 162.081  1.00 63.21           N  
ATOM    106  CA  LYS B  11     141.374 119.986 161.304  1.00 61.72           C  
ATOM    107  C   LYS B  11     141.208 119.672 159.820  1.00 61.17           C  
ATOM    108  O   LYS B  11     140.257 120.156 159.214  1.00 62.68           O  
ATOM    109  CB  LYS B  11     142.398 121.108 161.519  1.00 63.68           C  
ATOM    110  CG  LYS B  11     142.356 121.679 162.940  1.00 64.63           C  
ATOM    111  CD  LYS B  11     143.505 122.662 163.171  1.00 63.26           C  
ATOM    112  CE  LYS B  11     143.496 123.148 164.618  1.00 64.40           C  
ATOM    113  NZ  LYS B  11     144.654 124.029 164.903  1.00 63.95           N  
ATOM    114  H   LYS B  11     142.628 118.789 162.562  1.00 65.80           H  
ATOM    115  HA  LYS B  11     140.405 120.348 161.647  1.00 63.99           H  
ATOM    116  HB2 LYS B  11     143.399 120.737 161.300  1.00 64.79           H  
ATOM    117  HB3 LYS B  11     142.180 121.921 160.826  1.00 63.80           H  
ATOM    118  HG2 LYS B  11     141.405 122.188 163.093  1.00 63.66           H  
ATOM    119  HG3 LYS B  11     142.432 120.868 163.664  1.00 64.73           H  
ATOM    120  HD2 LYS B  11     144.451 122.162 162.964  1.00 63.45           H  
ATOM    121  HD3 LYS B  11     143.391 123.512 162.498  1.00 64.22           H  
ATOM    122  HE2 LYS B  11     142.563 123.679 164.806  1.00 63.54           H  
ATOM    123  HE3 LYS B  11     143.524 122.279 165.275  1.00 63.88           H  
ATOM    124  HZ1 LYS B  11     144.636 124.857 164.324  1.00 63.54           H  
ATOM    125  HZ2 LYS B  11     144.647 124.332 165.866  1.00 63.42           H  
ATOM    126  HZ3 LYS B  11     145.527 123.551 164.739  1.00 63.52           H  
ATOM    127  N   VAL B  12     142.047 118.813 159.239  1.00 59.47           N  
ATOM    128  CA  VAL B  12     141.890 118.330 157.858  1.00 58.82           C  
ATOM    129  C   VAL B  12     140.574 117.570 157.692  1.00 59.46           C  
ATOM    130  O   VAL B  12     139.767 117.962 156.853  1.00 62.43           O  
ATOM    131  CB  VAL B  12     143.098 117.498 157.397  1.00 59.12           C  
ATOM    132  CG1 VAL B  12     142.877 116.887 156.013  1.00 56.55           C  
ATOM    133  CG2 VAL B  12     144.352 118.365 157.304  1.00 62.25           C  
ATOM    134  H   VAL B  12     142.839 118.498 159.780  1.00 61.88           H  
ATOM    135  HA  VAL B  12     141.836 119.198 157.200  1.00 60.37           H  
ATOM    136  HB  VAL B  12     143.279 116.690 158.107  1.00 60.87           H  
ATOM    137 HG11 VAL B  12     142.624 117.666 155.293  1.00 59.69           H  
ATOM    138 HG12 VAL B  12     143.783 116.380 155.682  1.00 59.88           H  
ATOM    139 HG13 VAL B  12     142.077 116.148 156.044  1.00 59.60           H  
ATOM    140 HG21 VAL B  12     144.590 118.803 158.273  1.00 60.32           H  
ATOM    141 HG22 VAL B  12     145.200 117.755 156.993  1.00 60.80           H  
ATOM    142 HG23 VAL B  12     144.204 119.164 156.578  1.00 60.52           H  
ATOM    143  N   GLY B  13     140.278 116.577 158.534  1.00 59.52           N  
ATOM    144  CA  GLY B  13     139.006 115.853 158.489  1.00 57.29           C  
ATOM    145  C   GLY B  13     137.795 116.772 158.617  1.00 57.27           C  
ATOM    146  O   GLY B  13     136.932 116.785 157.741  1.00 62.28           O  
ATOM    147  H   GLY B  13     140.965 116.293 159.218  1.00 61.26           H  
ATOM    148  HA2 GLY B  13     138.930 115.311 157.546  1.00 59.74           H  
ATOM    149  HA3 GLY B  13     138.976 115.132 159.306  1.00 59.93           H  
ATOM    150  N   LYS B  14     137.778 117.631 159.638  1.00 60.83           N  
ATOM    151  CA  LYS B  14     136.750 118.658 159.857  1.00 64.26           C  
ATOM    152  C   LYS B  14     136.555 119.566 158.643  1.00 63.18           C  
ATOM    153  O   LYS B  14     135.426 119.843 158.255  1.00 63.95           O  
ATOM    154  CB  LYS B  14     137.149 119.443 161.115  1.00 66.19           C  
ATOM    155  CG  LYS B  14     136.095 120.454 161.574  1.00 68.30           C  
ATOM    156  CD  LYS B  14     136.500 121.056 162.925  1.00 67.81           C  
ATOM    157  CE  LYS B  14     135.431 122.039 163.415  1.00 68.08           C  
ATOM    158  NZ  LYS B  14     135.751 122.560 164.768  1.00 67.84           N  
ATOM    159  H   LYS B  14     138.522 117.558 160.316  1.00 65.32           H  
ATOM    160  HA  LYS B  14     135.796 118.163 160.042  1.00 65.46           H  
ATOM    161  HB2 LYS B  14     137.306 118.730 161.924  1.00 65.70           H  
ATOM    162  HB3 LYS B  14     138.088 119.968 160.937  1.00 65.56           H  
ATOM    163  HG2 LYS B  14     136.000 121.250 160.835  1.00 66.02           H  
ATOM    164  HG3 LYS B  14     135.136 119.948 161.680  1.00 66.12           H  
ATOM    165  HD2 LYS B  14     136.609 120.252 163.653  1.00 66.22           H  
ATOM    166  HD3 LYS B  14     137.453 121.573 162.820  1.00 65.84           H  
ATOM    167  HE2 LYS B  14     135.354 122.860 162.703  1.00 66.19           H  
ATOM    168  HE3 LYS B  14     134.469 121.526 163.436  1.00 66.29           H  
ATOM    169  HZ1 LYS B  14     136.641 123.038 164.776  1.00 66.57           H  
ATOM    170  HZ2 LYS B  14     135.047 123.211 165.084  1.00 66.35           H  
ATOM    171  HZ3 LYS B  14     135.798 121.811 165.443  1.00 66.05           H  
ATOM    172  N   SER B  15     137.639 119.984 157.996  1.00 54.20           N  
ATOM    173  CA  SER B  15     137.585 120.819 156.797  1.00 52.48           C  
ATOM    174  C   SER B  15     136.983 120.118 155.577  1.00 53.73           C  
ATOM    175  O   SER B  15     136.309 120.763 154.780  1.00 56.67           O  
ATOM    176  CB  SER B  15     138.975 121.362 156.465  1.00 54.04           C  
ATOM    177  OG  SER B  15     139.816 120.423 155.835  1.00 56.04           O  
ATOM    178  H   SER B  15     138.542 119.758 158.389  1.00 56.20           H  
ATOM    179  HA  SER B  15     136.948 121.676 157.017  1.00 54.97           H  
ATOM    180  HB2 SER B  15     138.841 122.183 155.761  1.00 54.75           H  
ATOM    181  HB3 SER B  15     139.454 121.751 157.364  1.00 55.01           H  
ATOM    182  HG  SER B  15     139.798 119.592 156.316  1.00 54.90           H  
ATOM    183  N   LEU B  16     137.180 118.805 155.435  1.00 49.00           N  
ATOM    184  CA  LEU B  16     136.667 118.001 154.323  1.00 51.58           C  
ATOM    185  C   LEU B  16     135.228 117.510 154.524  1.00 52.73           C  
ATOM    186  O   LEU B  16     134.508 117.293 153.551  1.00 55.16           O  
ATOM    187  CB  LEU B  16     137.603 116.806 154.111  1.00 52.46           C  
ATOM    188  CG  LEU B  16     139.023 117.157 153.653  1.00 52.82           C  
ATOM    189  CD1 LEU B  16     139.876 115.897 153.684  1.00 52.42           C  
ATOM    190  CD2 LEU B  16     139.070 117.716 152.237  1.00 53.54           C  
ATOM    191  H   LEU B  16     137.759 118.337 156.118  1.00 53.27           H  
ATOM    192  HA  LEU B  16     136.661 118.604 153.415  1.00 53.11           H  
ATOM    193  HB2 LEU B  16     137.667 116.257 155.050  1.00 52.65           H  
ATOM    194  HB3 LEU B  16     137.158 116.142 153.369  1.00 53.15           H  
ATOM    195  HG  LEU B  16     139.465 117.892 154.326  1.00 53.21           H  
ATOM    196 HD11 LEU B  16     140.894 116.134 153.375  1.00 53.33           H  
ATOM    197 HD12 LEU B  16     139.904 115.496 154.697  1.00 53.12           H  
ATOM    198 HD13 LEU B  16     139.462 115.145 153.012  1.00 52.60           H  
ATOM    199 HD21 LEU B  16     138.482 118.632 152.170  1.00 52.89           H  
ATOM    200 HD22 LEU B  16     140.101 117.951 151.973  1.00 52.79           H  
ATOM    201 HD23 LEU B  16     138.684 116.979 151.533  1.00 53.02           H  
ATOM    202  N   MET B  17     134.757 117.388 155.763  1.00 53.35           N  
ATOM    203  CA  MET B  17     133.378 116.991 156.050  1.00 53.55           C  
ATOM    204  C   MET B  17     132.323 118.037 155.644  1.00 55.43           C  
ATOM    205  O   MET B  17     131.172 117.678 155.395  1.00 57.68           O  
ATOM    206  CB  MET B  17     133.264 116.546 157.510  1.00 54.47           C  
ATOM    207  CG  MET B  17     133.990 115.208 157.685  1.00 57.29           C  
ATOM    208  SD  MET B  17     134.190 114.654 159.391  1.00 61.91           S  
ATOM    209  CE  MET B  17     135.577 113.513 159.161  1.00 57.30           C  
ATOM    210  H   MET B  17     135.402 117.499 156.532  1.00 56.28           H  
ATOM    211  HA  MET B  17     133.165 116.110 155.444  1.00 55.93           H  
ATOM    212  HB2 MET B  17     133.703 117.300 158.164  1.00 56.42           H  
ATOM    213  HB3 MET B  17     132.215 116.412 157.774  1.00 56.30           H  
ATOM    214  HG2 MET B  17     133.457 114.437 157.130  1.00 56.67           H  
ATOM    215  HG3 MET B  17     134.986 115.294 157.252  1.00 56.34           H  
ATOM    216  HE1 MET B  17     135.799 113.009 160.102  1.00 56.32           H  
ATOM    217  HE2 MET B  17     135.316 112.770 158.406  1.00 56.90           H  
ATOM    218  HE3 MET B  17     136.457 114.064 158.831  1.00 56.45           H  
ATOM    219  N   LEU B  18     132.694 119.308 155.470  1.00 53.63           N  
ATOM    220  CA  LEU B  18     131.826 120.323 154.860  1.00 53.19           C  
ATOM    221  C   LEU B  18     131.576 120.039 153.363  1.00 54.26           C  
ATOM    222  O   LEU B  18     130.419 119.822 153.008  1.00 58.55           O  
ATOM    223  CB  LEU B  18     132.363 121.738 155.155  1.00 54.90           C  
ATOM    224  CG  LEU B  18     131.745 122.371 156.415  1.00 56.43           C  
ATOM    225  CD1 LEU B  18     132.079 121.606 157.695  1.00 54.46           C  
ATOM    226  CD2 LEU B  18     132.260 123.797 156.577  1.00 55.01           C  
ATOM    227  H   LEU B  18     133.642 119.563 155.708  1.00 54.96           H  
ATOM    228  HA  LEU B  18     130.845 120.250 155.328  1.00 54.56           H  
ATOM    229  HB2 LEU B  18     133.448 121.720 155.255  1.00 54.78           H  
ATOM    230  HB3 LEU B  18     132.118 122.381 154.309  1.00 54.80           H  
ATOM    231  HG  LEU B  18     130.662 122.408 156.301  1.00 55.01           H  
ATOM    232 HD11 LEU B  18     131.668 122.134 158.555  1.00 54.53           H  
ATOM    233 HD12 LEU B  18     131.636 120.611 157.663  1.00 54.58           H  
ATOM    234 HD13 LEU B  18     133.159 121.520 157.811  1.00 54.91           H  
ATOM    235 HD21 LEU B  18     132.028 124.377 155.684  1.00 54.59           H  
ATOM    236 HD22 LEU B  18     131.775 124.267 157.431  1.00 54.59           H  
ATOM    237 HD23 LEU B  18     133.338 123.791 156.739  1.00 54.70           H  
ATOM    238  N   PRO B  19     132.595 119.923 152.491  1.00 49.93           N  
ATOM    239  CA  PRO B  19     132.436 119.398 151.134  1.00 50.79           C  
ATOM    240  C   PRO B  19     131.676 118.071 151.021  1.00 51.46           C  
ATOM    241  O   PRO B  19     130.754 117.967 150.218  1.00 52.15           O  
ATOM    242  CB  PRO B  19     133.855 119.263 150.575  1.00 51.76           C  
ATOM    243  CG  PRO B  19     134.647 120.322 151.332  1.00 53.65           C  
ATOM    244  CD  PRO B  19     133.948 120.411 152.684  1.00 52.92           C  
ATOM    245  HA  PRO B  19     131.893 120.139 150.547  1.00 51.91           H  
ATOM    246  HB2 PRO B  19     134.266 118.281 150.810  1.00 51.53           H  
ATOM    247  HB3 PRO B  19     133.880 119.433 149.499  1.00 51.90           H  
ATOM    248  HG2 PRO B  19     135.695 120.042 151.436  1.00 51.78           H  
ATOM    249  HG3 PRO B  19     134.560 121.280 150.819  1.00 52.28           H  
ATOM    250  HD2 PRO B  19     134.467 119.782 153.407  1.00 52.40           H  
ATOM    251  HD3 PRO B  19     133.954 121.449 153.018  1.00 52.20           H  
ATOM    252  N   VAL B  20     131.988 117.070 151.851  1.00 51.75           N  
ATOM    253  CA  VAL B  20     131.273 115.779 151.860  1.00 50.17           C  
ATOM    254  C   VAL B  20     129.777 115.954 152.049  1.00 51.04           C  
ATOM    255  O   VAL B  20     129.001 115.281 151.381  1.00 56.98           O  
ATOM    256  CB  VAL B  20     131.805 114.857 152.970  1.00 50.24           C  
ATOM    257  CG1 VAL B  20     130.888 113.689 153.351  1.00 53.60           C  
ATOM    258  CG2 VAL B  20     133.145 114.260 152.567  1.00 48.35           C  
ATOM    259  H   VAL B  20     132.783 117.187 152.463  1.00 51.97           H  
ATOM    260  HA  VAL B  20     131.417 115.281 150.901  1.00 51.49           H  
ATOM    261  HB  VAL B  20     131.943 115.456 153.871  1.00 51.50           H  
ATOM    262 HG11 VAL B  20     129.939 114.047 153.751  1.00 51.57           H  
ATOM    263 HG12 VAL B  20     130.702 113.053 152.486  1.00 51.98           H  
ATOM    264 HG13 VAL B  20     131.358 113.101 154.139  1.00 52.06           H  
ATOM    265 HG21 VAL B  20     133.029 113.642 151.677  1.00 51.04           H  
ATOM    266 HG22 VAL B  20     133.861 115.059 152.374  1.00 51.27           H  
ATOM    267 HG23 VAL B  20     133.526 113.645 153.383  1.00 51.46           H  
ATOM    268  N   SER B  21     129.356 116.861 152.929  1.00 50.92           N  
ATOM    269  CA  SER B  21     127.949 117.029 153.296  1.00 54.01           C  
ATOM    270  C   SER B  21     127.038 117.391 152.118  1.00 55.94           C  
ATOM    271  O   SER B  21     125.838 117.160 152.201  1.00 59.00           O  
ATOM    272  CB  SER B  21     127.808 118.081 154.397  1.00 54.71           C  
ATOM    273  OG  SER B  21     128.458 117.656 155.582  1.00 59.24           O  
ATOM    274  H   SER B  21     130.047 117.416 153.412  1.00 54.45           H  
ATOM    275  HA  SER B  21     127.584 116.082 153.695  1.00 54.73           H  
ATOM    276  HB2 SER B  21     128.223 119.033 154.065  1.00 55.06           H  
ATOM    277  HB3 SER B  21     126.751 118.225 154.618  1.00 54.76           H  
ATOM    278  HG  SER B  21     129.410 117.684 155.459  1.00 55.63           H  
ATOM    279  N   VAL B  22     127.570 117.930 151.014  1.00 50.55           N  
ATOM    280  CA  VAL B  22     126.783 118.284 149.819  1.00 48.61           C  
ATOM    281  C   VAL B  22     126.981 117.349 148.619  1.00 52.63           C  
ATOM    282  O   VAL B  22     126.206 117.422 147.670  1.00 56.23           O  
ATOM    283  CB  VAL B  22     126.956 119.766 149.447  1.00 50.98           C  
ATOM    284  CG1 VAL B  22     126.413 120.654 150.567  1.00 50.10           C  
ATOM    285  CG2 VAL B  22     128.396 120.172 149.149  1.00 53.66           C  
ATOM    286  H   VAL B  22     128.565 118.101 150.996  1.00 51.93           H  
ATOM    287  HA  VAL B  22     125.726 118.174 150.062  1.00 51.57           H  
ATOM    288  HB  VAL B  22     126.356 119.967 148.559  1.00 52.08           H  
ATOM    289 HG11 VAL B  22     126.440 121.696 150.248  1.00 51.87           H  
ATOM    290 HG12 VAL B  22     125.379 120.382 150.780  1.00 51.78           H  
ATOM    291 HG13 VAL B  22     127.014 120.545 151.470  1.00 51.72           H  
ATOM    292 HG21 VAL B  22     128.415 121.215 148.835  1.00 52.41           H  
ATOM    293 HG22 VAL B  22     129.017 120.062 150.038  1.00 52.09           H  
ATOM    294 HG23 VAL B  22     128.793 119.552 148.345  1.00 51.93           H  
ATOM    295  N   LEU B  23     127.937 116.418 148.653  1.00 51.04           N  
ATOM    296  CA  LEU B  23     128.153 115.459 147.560  1.00 48.99           C  
ATOM    297  C   LEU B  23     126.972 114.503 147.304  1.00 53.03           C  
ATOM    298  O   LEU B  23     126.598 114.364 146.139  1.00 56.32           O  
ATOM    299  CB  LEU B  23     129.464 114.680 147.773  1.00 51.16           C  
ATOM    300  CG  LEU B  23     130.736 115.492 147.499  1.00 51.33           C  
ATOM    301  CD1 LEU B  23     131.969 114.697 147.912  1.00 51.22           C  
ATOM    302  CD2 LEU B  23     130.905 115.802 146.015  1.00 50.17           C  
ATOM    303  H   LEU B  23     128.513 116.345 149.479  1.00 51.91           H  
ATOM    304  HA  LEU B  23     128.249 116.035 146.640  1.00 51.52           H  
ATOM    305  HB2 LEU B  23     129.492 114.311 148.798  1.00 51.14           H  
ATOM    306  HB3 LEU B  23     129.469 113.812 147.113  1.00 51.81           H  
ATOM    307  HG  LEU B  23     130.710 116.424 148.063  1.00 51.40           H  
ATOM    308 HD11 LEU B  23     131.896 114.404 148.959  1.00 51.39           H  
ATOM    309 HD12 LEU B  23     132.056 113.805 147.292  1.00 51.47           H  
ATOM    310 HD13 LEU B  23     132.860 115.312 147.778  1.00 51.65           H  
ATOM    311 HD21 LEU B  23     130.911 114.876 145.440  1.00 51.26           H  
ATOM    312 HD22 LEU B  23     130.095 116.441 145.661  1.00 51.39           H  
ATOM    313 HD23 LEU B  23     131.848 116.324 145.854  1.00 51.49           H  
ATOM    314  N   PRO B  24     126.337 113.853 148.300  1.00 55.04           N  
ATOM    315  CA  PRO B  24     125.283 112.886 148.004  1.00 54.95           C  
ATOM    316  C   PRO B  24     124.010 113.518 147.423  1.00 54.53           C  
ATOM    317  O   PRO B  24     123.457 112.976 146.470  1.00 56.05           O  
ATOM    318  CB  PRO B  24     125.045 112.099 149.295  1.00 54.07           C  
ATOM    319  CG  PRO B  24     125.616 112.986 150.393  1.00 56.68           C  
ATOM    320  CD  PRO B  24     126.724 113.760 149.697  1.00 54.00           C  
ATOM    321  HA  PRO B  24     125.654 112.183 147.259  1.00 54.65           H  
ATOM    322  HB2 PRO B  24     123.990 111.884 149.462  1.00 54.31           H  
ATOM    323  HB3 PRO B  24     125.615 111.171 149.257  1.00 54.11           H  
ATOM    324  HG2 PRO B  24     124.849 113.677 150.743  1.00 54.97           H  
ATOM    325  HG3 PRO B  24     126.008 112.393 151.219  1.00 54.68           H  
ATOM    326  HD2 PRO B  24     126.814 114.742 150.162  1.00 54.17           H  
ATOM    327  HD3 PRO B  24     127.661 113.210 149.783  1.00 53.88           H  
ATOM    328  N   ILE B  25     123.563 114.685 147.899  1.00 53.21           N  
ATOM    329  CA  ILE B  25     122.418 115.391 147.293  1.00 53.99           C  
ATOM    330  C   ILE B  25     122.716 115.843 145.859  1.00 52.71           C  
ATOM    331  O   ILE B  25     121.877 115.672 144.977  1.00 54.42           O  
ATOM    332  CB  ILE B  25     121.909 116.550 148.183  1.00 55.66           C  
ATOM    333  CG1 ILE B  25     120.691 117.277 147.573  1.00 56.53           C  
ATOM    334  CG2 ILE B  25     122.983 117.610 148.485  1.00 54.90           C  
ATOM    335  CD1 ILE B  25     119.466 116.375 147.386  1.00 55.70           C  
ATOM    336  H   ILE B  25     124.027 115.095 148.698  1.00 53.83           H  
ATOM    337  HA  ILE B  25     121.606 114.667 147.220  1.00 54.35           H  
ATOM    338  HB  ILE B  25     121.597 116.121 149.135  1.00 54.30           H  
ATOM    339 HG12 ILE B  25     120.398 118.095 148.231  1.00 54.28           H  
ATOM    340 HG13 ILE B  25     120.958 117.718 146.613  1.00 54.43           H  
ATOM    341 HG21 ILE B  25     123.832 117.155 148.996  1.00 54.10           H  
ATOM    342 HG22 ILE B  25     123.320 118.096 147.570  1.00 54.24           H  
ATOM    343 HG23 ILE B  25     122.569 118.378 149.139  1.00 54.18           H  
ATOM    344 HD11 ILE B  25     119.179 115.934 148.341  1.00 54.36           H  
ATOM    345 HD12 ILE B  25     118.638 116.973 147.006  1.00 54.24           H  
ATOM    346 HD13 ILE B  25     119.673 115.585 146.665  1.00 54.35           H  
ATOM    347  N   ALA B  26     123.923 116.337 145.587  1.00 46.81           N  
ATOM    348  CA  ALA B  26     124.349 116.678 144.237  1.00 47.95           C  
ATOM    349  C   ALA B  26     124.369 115.460 143.303  1.00 50.09           C  
ATOM    350  O   ALA B  26     123.879 115.539 142.178  1.00 52.11           O  
ATOM    351  CB  ALA B  26     125.724 117.331 144.325  1.00 49.12           C  
ATOM    352  H   ALA B  26     124.582 116.470 146.340  1.00 50.09           H  
ATOM    353  HA  ALA B  26     123.650 117.404 143.821  1.00 50.06           H  
ATOM    354  HB1 ALA B  26     126.464 116.621 144.694  1.00 50.16           H  
ATOM    355  HB2 ALA B  26     126.030 117.674 143.337  1.00 50.09           H  
ATOM    356  HB3 ALA B  26     125.677 118.179 145.007  1.00 49.78           H  
ATOM    357  N   GLY B  27     124.870 114.317 143.773  1.00 49.50           N  
ATOM    358  CA  GLY B  27     124.872 113.061 143.029  1.00 50.20           C  
ATOM    359  C   GLY B  27     123.475 112.514 142.741  1.00 52.90           C  
ATOM    360  O   GLY B  27     123.226 112.050 141.633  1.00 54.72           O  
ATOM    361  H   GLY B  27     125.304 114.328 144.685  1.00 51.49           H  
ATOM    362  HA2 GLY B  27     125.392 113.203 142.081  1.00 51.29           H  
ATOM    363  HA3 GLY B  27     125.413 112.313 143.609  1.00 51.32           H  
ATOM    364  N   ILE B  28     122.536 112.617 143.684  1.00 50.28           N  
ATOM    365  CA  ILE B  28     121.131 112.250 143.461  1.00 49.15           C  
ATOM    366  C   ILE B  28     120.472 113.181 142.438  1.00 49.49           C  
ATOM    367  O   ILE B  28     119.854 112.696 141.494  1.00 52.39           O  
ATOM    368  CB  ILE B  28     120.359 112.210 144.797  1.00 53.67           C  
ATOM    369  CG1 ILE B  28     120.806 111.030 145.689  1.00 52.66           C  
ATOM    370  CG2 ILE B  28     118.837 112.165 144.597  1.00 53.83           C  
ATOM    371  CD1 ILE B  28     120.461 109.623 145.178  1.00 52.55           C  
ATOM    372  H   ILE B  28     122.806 112.960 144.595  1.00 51.93           H  
ATOM    373  HA  ILE B  28     121.099 111.253 143.022  1.00 51.86           H  
ATOM    374  HB  ILE B  28     120.579 113.129 145.339  1.00 52.25           H  
ATOM    375 HG12 ILE B  28     121.885 111.074 145.831  1.00 51.81           H  
ATOM    376 HG13 ILE B  28     120.348 111.152 146.671  1.00 52.06           H  
ATOM    377 HG21 ILE B  28     118.478 113.112 144.196  1.00 52.03           H  
ATOM    378 HG22 ILE B  28     118.565 111.363 143.911  1.00 52.04           H  
ATOM    379 HG23 ILE B  28     118.343 112.000 145.555  1.00 52.11           H  
ATOM    380 HD11 ILE B  28     119.382 109.502 145.084  1.00 52.12           H  
ATOM    381 HD12 ILE B  28     120.937 109.437 144.215  1.00 51.87           H  
ATOM    382 HD13 ILE B  28     120.827 108.887 145.893  1.00 51.89           H  
ATOM    383  N   LEU B  29     120.640 114.500 142.557  1.00 48.65           N  
ATOM    384  CA  LEU B  29     120.085 115.465 141.603  1.00 50.77           C  
ATOM    385  C   LEU B  29     120.645 115.278 140.189  1.00 49.64           C  
ATOM    386  O   LEU B  29     119.879 115.160 139.235  1.00 50.46           O  
ATOM    387  CB  LEU B  29     120.343 116.896 142.107  1.00 51.04           C  
ATOM    388  CG  LEU B  29     119.454 117.339 143.278  1.00 50.79           C  
ATOM    389  CD1 LEU B  29     119.976 118.665 143.828  1.00 50.31           C  
ATOM    390  CD2 LEU B  29     118.005 117.556 142.846  1.00 51.62           C  
ATOM    391  H   LEU B  29     121.152 114.851 143.354  1.00 50.63           H  
ATOM    392  HA  LEU B  29     119.010 115.301 141.527  1.00 50.65           H  
ATOM    393  HB2 LEU B  29     121.389 116.974 142.404  1.00 50.73           H  
ATOM    394  HB3 LEU B  29     120.183 117.594 141.286  1.00 50.67           H  
ATOM    395  HG  LEU B  29     119.482 116.593 144.072  1.00 50.69           H  
ATOM    396 HD11 LEU B  29     119.949 119.432 143.055  1.00 50.66           H  
ATOM    397 HD12 LEU B  29     119.359 118.980 144.670  1.00 50.63           H  
ATOM    398 HD13 LEU B  29     121.000 118.539 144.178  1.00 50.61           H  
ATOM    399 HD21 LEU B  29     117.421 117.906 143.697  1.00 50.73           H  
ATOM    400 HD22 LEU B  29     117.957 118.300 142.051  1.00 50.64           H  
ATOM    401 HD23 LEU B  29     117.570 116.619 142.497  1.00 50.92           H  
ATOM    402  N   LEU B  30     121.968 115.203 140.033  1.00 51.31           N  
ATOM    403  CA  LEU B  30     122.599 114.990 138.736  1.00 51.19           C  
ATOM    404  C   LEU B  30     122.277 113.604 138.166  1.00 53.16           C  
ATOM    405  O   LEU B  30     122.006 113.501 136.976  1.00 55.93           O  
ATOM    406  CB  LEU B  30     124.110 115.240 138.857  1.00 53.28           C  
ATOM    407  CG  LEU B  30     124.888 115.120 137.535  1.00 54.93           C  
ATOM    408  CD1 LEU B  30     124.456 116.167 136.512  1.00 55.39           C  
ATOM    409  CD2 LEU B  30     126.377 115.305 137.800  1.00 53.14           C  
ATOM    410  H   LEU B  30     122.557 115.296 140.848  1.00 52.78           H  
ATOM    411  HA  LEU B  30     122.185 115.725 138.046  1.00 52.53           H  
ATOM    412  HB2 LEU B  30     124.274 116.236 139.267  1.00 52.87           H  
ATOM    413  HB3 LEU B  30     124.521 114.517 139.562  1.00 52.95           H  
ATOM    414  HG  LEU B  30     124.741 114.126 137.113  1.00 53.10           H  
ATOM    415 HD11 LEU B  30     124.553 117.168 136.932  1.00 53.12           H  
ATOM    416 HD12 LEU B  30     125.085 116.092 135.625  1.00 53.22           H  
ATOM    417 HD13 LEU B  30     123.423 115.996 136.210  1.00 53.08           H  
ATOM    418 HD21 LEU B  30     126.936 115.142 136.878  1.00 53.09           H  
ATOM    419 HD22 LEU B  30     126.571 116.315 138.159  1.00 52.78           H  
ATOM    420 HD23 LEU B  30     126.715 114.582 138.542  1.00 53.06           H  
ATOM    421  N   GLY B  31     122.241 112.547 138.976  1.00 49.14           N  
ATOM    422  CA  GLY B  31     121.877 111.198 138.547  1.00 50.95           C  
ATOM    423  C   GLY B  31     120.436 111.090 138.061  1.00 54.04           C  
ATOM    424  O   GLY B  31     120.206 110.720 136.915  1.00 55.18           O  
ATOM    425  H   GLY B  31     122.495 112.671 139.946  1.00 51.70           H  
ATOM    426  HA2 GLY B  31     122.542 110.879 137.745  1.00 52.06           H  
ATOM    427  HA3 GLY B  31     122.004 110.515 139.387  1.00 51.92           H  
ATOM    428  N   VAL B  32     119.457 111.473 138.882  1.00 51.24           N  
ATOM    429  CA  VAL B  32     118.031 111.455 138.512  1.00 47.22           C  
ATOM    430  C   VAL B  32     117.726 112.411 137.357  1.00 50.67           C  
ATOM    431  O   VAL B  32     116.933 112.082 136.478  1.00 52.55           O  
ATOM    432  CB  VAL B  32     117.151 111.773 139.735  1.00 49.36           C  
ATOM    433  CG1 VAL B  32     115.660 111.894 139.406  1.00 52.12           C  
ATOM    434  CG2 VAL B  32     117.279 110.670 140.790  1.00 50.89           C  
ATOM    435  H   VAL B  32     119.703 111.801 139.805  1.00 50.97           H  
ATOM    436  HA  VAL B  32     117.776 110.452 138.170  1.00 50.36           H  
ATOM    437  HB  VAL B  32     117.474 112.718 140.170  1.00 50.81           H  
ATOM    438 HG11 VAL B  32     115.483 112.728 138.727  1.00 50.67           H  
ATOM    439 HG12 VAL B  32     115.295 110.974 138.950  1.00 51.01           H  
ATOM    440 HG13 VAL B  32     115.096 112.085 140.319  1.00 50.97           H  
ATOM    441 HG21 VAL B  32     118.315 110.562 141.110  1.00 50.98           H  
ATOM    442 HG22 VAL B  32     116.678 110.923 141.663  1.00 50.82           H  
ATOM    443 HG23 VAL B  32     116.933 109.720 140.381  1.00 50.83           H  
ATOM    444  N   GLY B  33     118.377 113.572 137.305  1.00 50.47           N  
ATOM    445  CA  GLY B  33     118.185 114.544 136.236  1.00 48.49           C  
ATOM    446  C   GLY B  33     118.790 114.119 134.901  1.00 50.80           C  
ATOM    447  O   GLY B  33     118.092 114.075 133.892  1.00 55.62           O  
ATOM    448  H   GLY B  33     118.983 113.827 138.071  1.00 51.05           H  
ATOM    449  HA2 GLY B  33     117.119 114.724 136.095  1.00 50.46           H  
ATOM    450  HA3 GLY B  33     118.650 115.484 136.533  1.00 50.98           H  
ATOM    451  N   SER B  34     120.075 113.763 134.875  1.00 49.94           N  
ATOM    452  CA  SER B  34     120.774 113.375 133.640  1.00 49.98           C  
ATOM    453  C   SER B  34     120.310 112.035 133.063  1.00 48.71           C  
ATOM    454  O   SER B  34     120.507 111.788 131.876  1.00 50.73           O  
ATOM    455  CB  SER B  34     122.290 113.381 133.832  1.00 51.51           C  
ATOM    456  OG  SER B  34     122.704 112.362 134.714  1.00 52.29           O  
ATOM    457  H   SER B  34     120.598 113.771 135.739  1.00 50.70           H  
ATOM    458  HA  SER B  34     120.552 114.130 132.887  1.00 50.43           H  
ATOM    459  HB2 SER B  34     122.769 113.225 132.865  1.00 50.52           H  
ATOM    460  HB3 SER B  34     122.606 114.350 134.219  1.00 50.64           H  
ATOM    461  HG  SER B  34     122.490 112.660 135.601  1.00 50.77           H  
ATOM    462  N   ALA B  35     119.621 111.194 133.838  1.00 47.83           N  
ATOM    463  CA  ALA B  35     118.978 109.988 133.334  1.00 49.68           C  
ATOM    464  C   ALA B  35     117.858 110.268 132.321  1.00 50.76           C  
ATOM    465  O   ALA B  35     117.551 109.396 131.510  1.00 52.16           O  
ATOM    466  CB  ALA B  35     118.443 109.194 134.522  1.00 51.19           C  
ATOM    467  H   ALA B  35     119.553 111.387 134.827  1.00 50.45           H  
ATOM    468  HA  ALA B  35     119.728 109.379 132.830  1.00 50.40           H  
ATOM    469  HB1 ALA B  35     117.716 109.790 135.074  1.00 50.77           H  
ATOM    470  HB2 ALA B  35     117.963 108.284 134.161  1.00 50.56           H  
ATOM    471  HB3 ALA B  35     119.263 108.914 135.183  1.00 50.69           H  
ATOM    472  N   ASN B  36     117.265 111.470 132.335  1.00 52.17           N  
ATOM    473  CA  ASN B  36     116.238 111.917 131.388  1.00 53.25           C  
ATOM    474  C   ASN B  36     115.105 110.896 131.205  1.00 52.54           C  
ATOM    475  O   ASN B  36     114.784 110.492 130.085  1.00 55.35           O  
ATOM    476  CB  ASN B  36     116.889 112.373 130.068  1.00 51.61           C  
ATOM    477  CG  ASN B  36     117.585 113.711 130.189  1.00 52.95           C  
ATOM    478  OD1 ASN B  36     116.960 114.758 130.129  1.00 53.45           O  
ATOM    479  ND2 ASN B  36     118.888 113.739 130.337  1.00 54.11           N  
ATOM    480  H   ASN B  36     117.576 112.138 133.027  1.00 52.31           H  
ATOM    481  HA  ASN B  36     115.755 112.792 131.823  1.00 52.80           H  
ATOM    482  HB2 ASN B  36     117.587 111.616 129.710  1.00 52.43           H  
ATOM    483  HB3 ASN B  36     116.118 112.496 129.308  1.00 52.34           H  
ATOM    484 HD21 ASN B  36     119.412 112.883 130.450  1.00 52.87           H  
ATOM    485 HD22 ASN B  36     119.339 114.641 130.384  1.00 52.82           H  
ATOM    486  N   PHE B  37     114.516 110.438 132.309  1.00 43.86           N  
ATOM    487  CA  PHE B  37     113.451 109.446 132.289  1.00 45.99           C  
ATOM    488  C   PHE B  37     112.229 109.902 131.487  1.00 47.97           C  
ATOM    489  O   PHE B  37     111.899 111.081 131.458  1.00 48.39           O  
ATOM    490  CB  PHE B  37     113.043 109.110 133.719  1.00 47.68           C  
ATOM    491  CG  PHE B  37     114.150 108.575 134.601  1.00 49.48           C  
ATOM    492  CD2 PHE B  37     114.572 109.300 135.729  1.00 52.58           C  
ATOM    493  CD1 PHE B  37     114.723 107.321 134.329  1.00 50.42           C  
ATOM    494  CE2 PHE B  37     115.558 108.770 136.578  1.00 52.51           C  
ATOM    495  CE1 PHE B  37     115.710 106.796 135.176  1.00 51.16           C  
ATOM    496  CZ  PHE B  37     116.130 107.521 136.301  1.00 52.24           C  
ATOM    497  H   PHE B  37     114.830 110.786 133.204  1.00 49.11           H  
ATOM    498  HA  PHE B  37     113.837 108.540 131.821  1.00 49.63           H  
ATOM    499  HB2 PHE B  37     112.612 109.997 134.182  1.00 49.69           H  
ATOM    500  HB3 PHE B  37     112.258 108.355 133.672  1.00 49.67           H  
ATOM    501  HD2 PHE B  37     114.131 110.259 135.956  1.00 50.27           H  
ATOM    502  HD1 PHE B  37     114.398 106.752 133.470  1.00 49.51           H  
ATOM    503  HE2 PHE B  37     115.877 109.328 137.446  1.00 50.03           H  
ATOM    504  HE1 PHE B  37     116.149 105.833 134.962  1.00 49.75           H  
ATOM    505  HZ  PHE B  37     116.891 107.117 136.952  1.00 49.89           H  
ATOM    506  N   SER B  38     111.507 108.965 130.876  1.00 50.67           N  
ATOM    507  CA  SER B  38     110.256 109.256 130.171  1.00 50.15           C  
ATOM    508  C   SER B  38     109.083 109.553 131.112  1.00 46.29           C  
ATOM    509  O   SER B  38     108.184 110.307 130.740  1.00 45.29           O  
ATOM    510  CB  SER B  38     109.912 108.088 129.243  1.00 52.82           C  
ATOM    511  OG  SER B  38     109.762 106.881 129.973  1.00 55.82           O  
ATOM    512  H   SER B  38     111.813 108.003 130.910  1.00 50.65           H  
ATOM    513  HA  SER B  38     110.401 110.136 129.545  1.00 49.80           H  
ATOM    514  HB2 SER B  38     108.986 108.312 128.713  1.00 50.25           H  
ATOM    515  HB3 SER B  38     110.709 107.970 128.509  1.00 50.02           H  
ATOM    516  HG  SER B  38     109.542 106.185 129.350  1.00 50.74           H  
ATOM    517  N   TRP B  39     109.065 109.000 132.325  1.00 47.69           N  
ATOM    518  CA  TRP B  39     107.961 109.156 133.285  1.00 54.03           C  
ATOM    519  C   TRP B  39     108.000 110.470 134.080  1.00 52.68           C  
ATOM    520  O   TRP B  39     106.998 110.867 134.672  1.00 54.45           O  
ATOM    521  CB  TRP B  39     107.936 107.935 134.221  1.00 53.12           C  
ATOM    522  CG  TRP B  39     109.158 107.704 135.060  1.00 49.90           C  
ATOM    523  CD1 TRP B  39     110.168 106.868 134.745  1.00 49.41           C  
ATOM    524  CD2 TRP B  39     109.540 108.320 136.328  1.00 49.27           C  
ATOM    525  NE1 TRP B  39     111.154 106.948 135.703  1.00 52.73           N  
ATOM    526  CE2 TRP B  39     110.837 107.853 136.683  1.00 51.34           C  
ATOM    527  CE3 TRP B  39     108.926 109.231 137.217  1.00 50.42           C  
ATOM    528  CZ2 TRP B  39     111.513 108.293 137.826  1.00 50.89           C  
ATOM    529  CZ3 TRP B  39     109.585 109.664 138.384  1.00 52.81           C  
ATOM    530  CH2 TRP B  39     110.882 109.210 138.682  1.00 52.04           C  
ATOM    531  H   TRP B  39     109.807 108.357 132.562  1.00 50.76           H  
ATOM    532  HA  TRP B  39     107.021 109.159 132.735  1.00 51.29           H  
ATOM    533  HB2 TRP B  39     107.081 108.034 134.891  1.00 51.15           H  
ATOM    534  HB3 TRP B  39     107.760 107.045 133.617  1.00 51.30           H  
ATOM    535  HD1 TRP B  39     110.205 106.245 133.864  1.00 50.75           H  
ATOM    536  HE1 TRP B  39     112.012 106.416 135.665  1.00 51.49           H  
ATOM    537  HE3 TRP B  39     107.937 109.601 136.992  1.00 51.04           H  
ATOM    538  HZ2 TRP B  39     112.502 107.922 138.049  1.00 51.07           H  
ATOM    539  HZ3 TRP B  39     109.097 110.361 139.049  1.00 51.26           H  
ATOM    540  HH2 TRP B  39     111.386 109.557 139.572  1.00 51.28           H  
ATOM    541  N   LEU B  40     109.140 111.152 134.091  1.00 42.15           N  
ATOM    542  CA  LEU B  40     109.392 112.417 134.771  1.00 37.11           C  
ATOM    543  C   LEU B  40     109.567 113.529 133.715  1.00 47.66           C  
ATOM    544  O   LEU B  40     110.296 113.325 132.747  1.00 52.26           O  
ATOM    545  CB  LEU B  40     110.649 112.201 135.629  1.00 36.93           C  
ATOM    546  CG  LEU B  40     111.017 113.348 136.567  1.00 44.99           C  
ATOM    547  CD1 LEU B  40     110.104 113.373 137.789  1.00 50.96           C  
ATOM    548  CD2 LEU B  40     112.453 113.175 137.053  1.00 47.14           C  
ATOM    549  H   LEU B  40     109.897 110.781 133.534  1.00 46.73           H  
ATOM    550  HA  LEU B  40     108.553 112.647 135.427  1.00 45.33           H  
ATOM    551  HB2 LEU B  40     110.532 111.295 136.224  1.00 45.41           H  
ATOM    552  HB3 LEU B  40     111.486 112.034 134.951  1.00 45.23           H  
ATOM    553  HG  LEU B  40     110.943 114.298 136.038  1.00 45.70           H  
ATOM    554 HD11 LEU B  40     109.063 113.487 137.487  1.00 46.54           H  
ATOM    555 HD12 LEU B  40     110.211 112.445 138.350  1.00 46.69           H  
ATOM    556 HD13 LEU B  40     110.377 114.207 138.436  1.00 46.78           H  
ATOM    557 HD21 LEU B  40     112.710 113.975 137.747  1.00 46.02           H  
ATOM    558 HD22 LEU B  40     112.563 112.215 137.558  1.00 46.06           H  
ATOM    559 HD23 LEU B  40     113.136 113.216 136.205  1.00 46.21           H  
ATOM    560  N   PRO B  41     108.915 114.694 133.828  1.00 48.55           N  
ATOM    561  CA  PRO B  41     108.859 115.666 132.743  1.00 43.60           C  
ATOM    562  C   PRO B  41     110.200 116.337 132.415  1.00 49.90           C  
ATOM    563  O   PRO B  41     111.138 116.371 133.222  1.00 52.49           O  
ATOM    564  CB  PRO B  41     107.757 116.651 133.124  1.00 40.51           C  
ATOM    565  CG  PRO B  41     107.660 116.531 134.629  1.00 43.04           C  
ATOM    566  CD  PRO B  41     108.021 115.080 134.903  1.00 49.75           C  
ATOM    567  HA  PRO B  41     108.534 115.149 131.840  1.00 45.96           H  
ATOM    568  HB2 PRO B  41     107.983 117.673 132.818  1.00 45.92           H  
ATOM    569  HB3 PRO B  41     106.815 116.327 132.680  1.00 45.74           H  
ATOM    570  HG2 PRO B  41     108.410 117.182 135.078  1.00 45.58           H  
ATOM    571  HG3 PRO B  41     106.664 116.779 134.996  1.00 46.16           H  
ATOM    572  HD2 PRO B  41     107.122 114.465 134.869  1.00 46.76           H  
ATOM    573  HD3 PRO B  41     108.505 114.996 135.876  1.00 47.01           H  
ATOM    574  N   ALA B  42     110.286 116.889 131.202  1.00 44.54           N  
ATOM    575  CA  ALA B  42     111.526 117.369 130.615  1.00 42.87           C  
ATOM    576  C   ALA B  42     112.180 118.485 131.439  1.00 43.50           C  
ATOM    577  O   ALA B  42     113.350 118.392 131.801  1.00 48.87           O  
ATOM    578  CB  ALA B  42     111.225 117.811 129.181  1.00 44.54           C  
ATOM    579  H   ALA B  42     109.479 116.834 130.597  1.00 44.67           H  
ATOM    580  HA  ALA B  42     112.234 116.542 130.571  1.00 45.21           H  
ATOM    581  HB1 ALA B  42     110.831 116.970 128.611  1.00 44.95           H  
ATOM    582  HB2 ALA B  42     110.496 118.621 129.175  1.00 45.18           H  
ATOM    583  HB3 ALA B  42     112.143 118.154 128.704  1.00 44.95           H  
ATOM    584  N   VAL B  43     111.409 119.506 131.816  1.00 43.32           N  
ATOM    585  CA  VAL B  43     111.890 120.644 132.619  1.00 41.76           C  
ATOM    586  C   VAL B  43     112.371 120.228 134.007  1.00 45.05           C  
ATOM    587  O   VAL B  43     113.409 120.696 134.459  1.00 47.23           O  
ATOM    588  CB  VAL B  43     110.824 121.753 132.676  1.00 42.27           C  
ATOM    589  CG1 VAL B  43     109.529 121.333 133.373  1.00 45.11           C  
ATOM    590  CG2 VAL B  43     111.363 123.002 133.375  1.00 41.22           C  
ATOM    591  H   VAL B  43     110.461 119.528 131.469  1.00 44.22           H  
ATOM    592  HA  VAL B  43     112.756 121.064 132.107  1.00 43.71           H  
ATOM    593  HB  VAL B  43     110.574 122.028 131.652  1.00 43.96           H  
ATOM    594 HG11 VAL B  43     109.114 120.439 132.909  1.00 43.92           H  
ATOM    595 HG12 VAL B  43     109.701 121.154 134.435  1.00 44.20           H  
ATOM    596 HG13 VAL B  43     108.797 122.134 133.277  1.00 44.24           H  
ATOM    597 HG21 VAL B  43     112.263 123.346 132.867  1.00 43.97           H  
ATOM    598 HG22 VAL B  43     110.614 123.794 133.340  1.00 43.50           H  
ATOM    599 HG23 VAL B  43     111.596 122.794 134.419  1.00 43.34           H  
ATOM    600  N   VAL B  44     111.693 119.284 134.661  1.00 45.23           N  
ATOM    601  CA  VAL B  44     112.094 118.755 135.974  1.00 42.70           C  
ATOM    602  C   VAL B  44     113.450 118.066 135.893  1.00 47.07           C  
ATOM    603  O   VAL B  44     114.328 118.320 136.714  1.00 53.00           O  
ATOM    604  CB  VAL B  44     111.014 117.813 136.519  1.00 42.91           C  
ATOM    605  CG1 VAL B  44     111.439 117.108 137.803  1.00 48.03           C  
ATOM    606  CG2 VAL B  44     109.757 118.615 136.840  1.00 46.74           C  
ATOM    607  H   VAL B  44     110.868 118.904 134.219  1.00 45.75           H  
ATOM    608  HA  VAL B  44     112.203 119.585 136.671  1.00 46.26           H  
ATOM    609  HB  VAL B  44     110.772 117.054 135.775  1.00 45.70           H  
ATOM    610 HG11 VAL B  44     111.757 117.842 138.542  1.00 46.49           H  
ATOM    611 HG12 VAL B  44     110.602 116.537 138.206  1.00 46.36           H  
ATOM    612 HG13 VAL B  44     112.258 116.417 137.606  1.00 46.87           H  
ATOM    613 HG21 VAL B  44     108.984 117.954 137.231  1.00 46.83           H  
ATOM    614 HG22 VAL B  44     109.981 119.371 137.593  1.00 46.35           H  
ATOM    615 HG23 VAL B  44     109.373 119.112 135.949  1.00 46.09           H  
ATOM    616  N   SER B  45     113.663 117.269 134.845  1.00 44.53           N  
ATOM    617  CA  SER B  45     114.936 116.608 134.563  1.00 43.82           C  
ATOM    618  C   SER B  45     116.069 117.608 134.357  1.00 44.43           C  
ATOM    619  O   SER B  45     117.119 117.477 134.980  1.00 51.14           O  
ATOM    620  CB  SER B  45     114.801 115.714 133.332  1.00 47.25           C  
ATOM    621  OG  SER B  45     113.724 114.813 133.484  1.00 50.31           O  
ATOM    622  H   SER B  45     112.899 117.130 134.199  1.00 46.67           H  
ATOM    623  HA  SER B  45     115.198 115.979 135.414  1.00 47.11           H  
ATOM    624  HB2 SER B  45     114.638 116.320 132.441  1.00 47.10           H  
ATOM    625  HB3 SER B  45     115.724 115.149 133.201  1.00 47.72           H  
ATOM    626  HG  SER B  45     112.896 115.281 133.357  1.00 48.09           H  
ATOM    627  N   HIS B  46     115.864 118.646 133.538  1.00 45.76           N  
ATOM    628  CA  HIS B  46     116.866 119.688 133.285  1.00 47.97           C  
ATOM    629  C   HIS B  46     117.183 120.513 134.530  1.00 47.66           C  
ATOM    630  O   HIS B  46     118.351 120.755 134.808  1.00 50.18           O  
ATOM    631  CB  HIS B  46     116.402 120.617 132.157  1.00 47.07           C  
ATOM    632  CG  HIS B  46     116.218 119.984 130.804  1.00 48.85           C  
ATOM    633  ND1 HIS B  46     115.709 120.647 129.689  1.00 50.06           N  
ATOM    634  CD2 HIS B  46     116.524 118.704 130.448  1.00 52.02           C  
ATOM    635  CE1 HIS B  46     115.701 119.747 128.692  1.00 52.07           C  
ATOM    636  NE2 HIS B  46     116.186 118.572 129.122  1.00 52.78           N  
ATOM    637  H   HIS B  46     114.984 118.703 133.046  1.00 48.37           H  
ATOM    638  HA  HIS B  46     117.800 119.219 132.976  1.00 48.90           H  
ATOM    639  HB2 HIS B  46     115.456 121.077 132.445  1.00 48.51           H  
ATOM    640  HB3 HIS B  46     117.136 121.415 132.045  1.00 48.73           H  
ATOM    641  HD2 HIS B  46     116.946 117.938 131.082  1.00 49.16           H  
ATOM    642  HE1 HIS B  46     115.361 119.940 127.686  1.00 49.18           H  
ATOM    643  HE2 HIS B  46     116.286 117.741 128.557  1.00 49.22           H  
ATOM    644  N   VAL B  47     116.181 120.917 135.314  1.00 44.85           N  
ATOM    645  CA  VAL B  47     116.404 121.653 136.566  1.00 43.50           C  
ATOM    646  C   VAL B  47     117.205 120.817 137.562  1.00 45.41           C  
ATOM    647  O   VAL B  47     118.160 121.326 138.139  1.00 52.43           O  
ATOM    648  CB  VAL B  47     115.078 122.150 137.173  1.00 43.78           C  
ATOM    649  CG1 VAL B  47     115.246 122.701 138.588  1.00 45.60           C  
ATOM    650  CG2 VAL B  47     114.477 123.280 136.335  1.00 45.13           C  
ATOM    651  H   VAL B  47     115.233 120.712 135.034  1.00 46.18           H  
ATOM    652  HA  VAL B  47     117.012 122.531 136.345  1.00 46.11           H  
ATOM    653  HB  VAL B  47     114.368 121.324 137.212  1.00 45.88           H  
ATOM    654 HG11 VAL B  47     114.304 123.137 138.921  1.00 46.01           H  
ATOM    655 HG12 VAL B  47     115.506 121.899 139.279  1.00 46.12           H  
ATOM    656 HG13 VAL B  47     116.027 123.461 138.608  1.00 46.12           H  
ATOM    657 HG21 VAL B  47     113.532 123.605 136.772  1.00 45.86           H  
ATOM    658 HG22 VAL B  47     115.165 124.125 136.294  1.00 46.16           H  
ATOM    659 HG23 VAL B  47     114.276 122.931 135.322  1.00 45.94           H  
ATOM    660  N   MET B  48     116.894 119.528 137.729  1.00 47.33           N  
ATOM    661  CA  MET B  48     117.671 118.629 138.589  1.00 45.38           C  
ATOM    662  C   MET B  48     119.111 118.455 138.115  1.00 45.17           C  
ATOM    663  O   MET B  48     120.039 118.562 138.914  1.00 50.57           O  
ATOM    664  CB  MET B  48     117.011 117.258 138.648  1.00 47.91           C  
ATOM    665  CG  MET B  48     115.781 117.269 139.533  1.00 50.81           C  
ATOM    666  SD  MET B  48     114.999 115.656 139.546  1.00 59.35           S  
ATOM    667  CE  MET B  48     113.666 115.976 140.726  1.00 52.12           C  
ATOM    668  H   MET B  48     116.092 119.154 137.243  1.00 49.01           H  
ATOM    669  HA  MET B  48     117.711 119.042 139.597  1.00 49.11           H  
ATOM    670  HB2 MET B  48     116.741 116.929 137.645  1.00 48.88           H  
ATOM    671  HB3 MET B  48     117.713 116.540 139.072  1.00 49.38           H  
ATOM    672  HG2 MET B  48     116.073 117.533 140.550  1.00 49.80           H  
ATOM    673  HG3 MET B  48     115.069 118.009 139.170  1.00 48.92           H  
ATOM    674  HE1 MET B  48     113.058 115.079 140.841  1.00 49.45           H  
ATOM    675  HE2 MET B  48     114.089 116.250 141.693  1.00 49.51           H  
ATOM    676  HE3 MET B  48     113.038 116.789 140.362  1.00 49.60           H  
ATOM    677  N   ALA B  49     119.312 118.242 136.819  1.00 42.84           N  
ATOM    678  CA  ALA B  49     120.635 118.105 136.238  1.00 44.50           C  
ATOM    679  C   ALA B  49     121.486 119.368 136.425  1.00 44.32           C  
ATOM    680  O   ALA B  49     122.620 119.282 136.886  1.00 48.54           O  
ATOM    681  CB  ALA B  49     120.478 117.730 134.766  1.00 47.02           C  
ATOM    682  H   ALA B  49     118.512 118.161 136.208  1.00 47.15           H  
ATOM    683  HA  ALA B  49     121.150 117.287 136.744  1.00 47.21           H  
ATOM    684  HB1 ALA B  49     119.968 118.527 134.224  1.00 46.91           H  
ATOM    685  HB2 ALA B  49     121.461 117.574 134.322  1.00 47.30           H  
ATOM    686  HB3 ALA B  49     119.901 116.810 134.672  1.00 47.01           H  
ATOM    687  N   GLU B  50     120.951 120.551 136.129  1.00 49.85           N  
ATOM    688  CA  GLU B  50     121.674 121.815 136.277  1.00 49.89           C  
ATOM    689  C   GLU B  50     121.861 122.235 137.744  1.00 48.34           C  
ATOM    690  O   GLU B  50     122.890 122.811 138.081  1.00 49.81           O  
ATOM    691  CB  GLU B  50     120.961 122.906 135.470  1.00 51.14           C  
ATOM    692  CG  GLU B  50     120.994 122.679 133.950  1.00 53.40           C  
ATOM    693  CD  GLU B  50     122.399 122.712 133.330  1.00 57.14           C  
ATOM    694  OE1 GLU B  50     123.246 123.530 133.755  1.00 56.40           O  
ATOM    695  OE2 GLU B  50     122.653 121.935 132.382  1.00 56.27           O  
ATOM    696  H   GLU B  50     120.022 120.577 135.735  1.00 51.33           H  
ATOM    697  HA  GLU B  50     122.678 121.697 135.868  1.00 51.47           H  
ATOM    698  HB2 GLU B  50     119.922 122.965 135.795  1.00 51.31           H  
ATOM    699  HB3 GLU B  50     121.425 123.869 135.683  1.00 51.60           H  
ATOM    700  HG2 GLU B  50     120.516 121.727 133.718  1.00 51.44           H  
ATOM    701  HG3 GLU B  50     120.398 123.462 133.481  1.00 51.81           H  
ATOM    702  N   ALA B  51     120.938 121.904 138.650  1.00 44.87           N  
ATOM    703  CA  ALA B  51     121.118 122.094 140.087  1.00 43.75           C  
ATOM    704  C   ALA B  51     122.234 121.204 140.656  1.00 47.83           C  
ATOM    705  O   ALA B  51     123.148 121.706 141.309  1.00 51.31           O  
ATOM    706  CB  ALA B  51     119.786 121.829 140.794  1.00 44.93           C  
ATOM    707  H   ALA B  51     120.075 121.484 138.335  1.00 47.59           H  
ATOM    708  HA  ALA B  51     121.401 123.130 140.270  1.00 46.97           H  
ATOM    709  HB1 ALA B  51     119.908 121.952 141.870  1.00 47.17           H  
ATOM    710  HB2 ALA B  51     119.033 122.535 140.442  1.00 46.83           H  
ATOM    711  HB3 ALA B  51     119.443 120.815 140.592  1.00 46.85           H  
ATOM    712  N   GLY B  52     122.214 119.899 140.376  1.00 48.30           N  
ATOM    713  CA  GLY B  52     123.255 118.971 140.824  1.00 46.30           C  
ATOM    714  C   GLY B  52     124.618 119.279 140.216  1.00 46.07           C  
ATOM    715  O   GLY B  52     125.618 119.357 140.926  1.00 47.47           O  
ATOM    716  H   GLY B  52     121.446 119.534 139.831  1.00 48.10           H  
ATOM    717  HA2 GLY B  52     123.342 119.017 141.909  1.00 47.54           H  
ATOM    718  HA3 GLY B  52     122.977 117.957 140.539  1.00 48.09           H  
ATOM    719  N   GLY B  53     124.659 119.565 138.917  1.00 50.39           N  
ATOM    720  CA  GLY B  53     125.859 120.008 138.211  1.00 52.53           C  
ATOM    721  C   GLY B  53     126.441 121.319 138.735  1.00 51.60           C  
ATOM    722  O   GLY B  53     127.656 121.484 138.741  1.00 56.49           O  
ATOM    723  H   GLY B  53     123.810 119.474 138.377  1.00 51.74           H  
ATOM    724  HA2 GLY B  53     126.625 119.235 138.279  1.00 52.13           H  
ATOM    725  HA3 GLY B  53     125.611 120.149 137.159  1.00 52.28           H  
ATOM    726  N   SER B  54     125.617 122.219 139.275  1.00 49.53           N  
ATOM    727  CA  SER B  54     126.086 123.433 139.948  1.00 50.76           C  
ATOM    728  C   SER B  54     126.890 123.147 141.212  1.00 47.55           C  
ATOM    729  O   SER B  54     127.939 123.750 141.424  1.00 49.11           O  
ATOM    730  CB  SER B  54     124.906 124.330 140.303  1.00 53.60           C  
ATOM    731  OG  SER B  54     125.385 125.622 140.595  1.00 53.00           O  
ATOM    732  H   SER B  54     124.622 122.069 139.193  1.00 50.58           H  
ATOM    733  HA  SER B  54     126.730 123.980 139.259  1.00 50.65           H  
ATOM    734  HB2 SER B  54     124.222 124.385 139.456  1.00 50.77           H  
ATOM    735  HB3 SER B  54     124.367 123.931 141.163  1.00 50.95           H  
ATOM    736  HG  SER B  54     124.688 126.252 140.396  1.00 50.71           H  
ATOM    737  N   VAL B  55     126.460 122.196 142.047  1.00 49.59           N  
ATOM    738  CA  VAL B  55     127.191 121.844 143.276  1.00 53.14           C  
ATOM    739  C   VAL B  55     128.539 121.208 142.947  1.00 50.50           C  
ATOM    740  O   VAL B  55     129.544 121.577 143.547  1.00 50.30           O  
ATOM    741  CB  VAL B  55     126.358 120.947 144.200  1.00 53.80           C  
ATOM    742  CG1 VAL B  55     127.090 120.645 145.510  1.00 50.55           C  
ATOM    743  CG2 VAL B  55     125.028 121.596 144.567  1.00 53.26           C  
ATOM    744  H   VAL B  55     125.606 121.704 141.828  1.00 51.16           H  
ATOM    745  HA  VAL B  55     127.402 122.762 143.824  1.00 51.72           H  
ATOM    746  HB  VAL B  55     126.151 120.010 143.682  1.00 51.58           H  
ATOM    747 HG11 VAL B  55     127.371 121.574 146.006  1.00 51.13           H  
ATOM    748 HG12 VAL B  55     126.445 120.069 146.174  1.00 51.44           H  
ATOM    749 HG13 VAL B  55     127.984 120.053 145.314  1.00 50.98           H  
ATOM    750 HG21 VAL B  55     124.412 121.727 143.678  1.00 51.49           H  
ATOM    751 HG22 VAL B  55     124.483 120.960 145.264  1.00 51.68           H  
ATOM    752 HG23 VAL B  55     125.203 122.569 145.025  1.00 51.43           H  
ATOM    753  N   PHE B  56     128.605 120.332 141.941  1.00 50.85           N  
ATOM    754  CA  PHE B  56     129.877 119.804 141.442  1.00 50.86           C  
ATOM    755  C   PHE B  56     130.770 120.894 140.835  1.00 52.40           C  
ATOM    756  O   PHE B  56     131.957 120.940 141.140  1.00 52.93           O  
ATOM    757  CB  PHE B  56     129.630 118.669 140.442  1.00 53.26           C  
ATOM    758  CG  PHE B  56     129.116 117.391 141.068  1.00 50.52           C  
ATOM    759  CD1 PHE B  56     129.931 116.658 141.948  1.00 52.73           C  
ATOM    760  CD2 PHE B  56     127.831 116.919 140.766  1.00 50.32           C  
ATOM    761  CE1 PHE B  56     129.460 115.474 142.533  1.00 53.84           C  
ATOM    762  CE2 PHE B  56     127.359 115.730 141.345  1.00 52.22           C  
ATOM    763  CZ  PHE B  56     128.172 115.009 142.233  1.00 53.45           C  
ATOM    764  H   PHE B  56     127.747 120.035 141.498  1.00 51.76           H  
ATOM    765  HA  PHE B  56     130.427 119.384 142.284  1.00 51.75           H  
ATOM    766  HB2 PHE B  56     128.938 119.010 139.671  1.00 52.40           H  
ATOM    767  HB3 PHE B  56     130.574 118.433 139.950  1.00 52.09           H  
ATOM    768  HD1 PHE B  56     130.928 117.004 142.177  1.00 52.16           H  
ATOM    769  HD2 PHE B  56     127.196 117.472 140.089  1.00 52.02           H  
ATOM    770  HE1 PHE B  56     130.094 114.912 143.203  1.00 52.43           H  
ATOM    771  HE2 PHE B  56     126.369 115.370 141.106  1.00 52.24           H  
ATOM    772  HZ  PHE B  56     127.812 114.094 142.679  1.00 52.53           H  
ATOM    773  N   ALA B  57     130.236 121.826 140.046  1.00 54.85           N  
ATOM    774  CA  ALA B  57     131.018 122.937 139.501  1.00 49.56           C  
ATOM    775  C   ALA B  57     131.567 123.886 140.585  1.00 52.71           C  
ATOM    776  O   ALA B  57     132.651 124.440 140.428  1.00 56.05           O  
ATOM    777  CB  ALA B  57     130.146 123.684 138.492  1.00 52.69           C  
ATOM    778  H   ALA B  57     129.270 121.740 139.766  1.00 53.37           H  
ATOM    779  HA  ALA B  57     131.874 122.528 138.965  1.00 52.16           H  
ATOM    780  HB1 ALA B  57     130.723 124.488 138.035  1.00 53.15           H  
ATOM    781  HB2 ALA B  57     129.817 123.002 137.708  1.00 52.93           H  
ATOM    782  HB3 ALA B  57     129.274 124.112 138.987  1.00 52.61           H  
ATOM    783  N   ASN B  58     130.864 124.050 141.707  1.00 51.15           N  
ATOM    784  CA  ASN B  58     131.305 124.840 142.860  1.00 48.74           C  
ATOM    785  C   ASN B  58     132.270 124.100 143.799  1.00 49.08           C  
ATOM    786  O   ASN B  58     132.687 124.682 144.799  1.00 54.34           O  
ATOM    787  CB  ASN B  58     130.076 125.371 143.619  1.00 50.92           C  
ATOM    788  CG  ASN B  58     129.487 126.598 142.958  1.00 51.83           C  
ATOM    789  OD1 ASN B  58     129.882 127.718 143.232  1.00 54.31           O  
ATOM    790  ND2 ASN B  58     128.544 126.448 142.063  1.00 49.12           N  
ATOM    791  H   ASN B  58     129.961 123.600 141.763  1.00 51.42           H  
ATOM    792  HA  ASN B  58     131.865 125.702 142.497  1.00 50.77           H  
ATOM    793  HB2 ASN B  58     129.320 124.591 143.717  1.00 51.19           H  
ATOM    794  HB3 ASN B  58     130.367 125.670 144.626  1.00 51.09           H  
ATOM    795 HD21 ASN B  58     128.228 125.523 141.808  1.00 50.74           H  
ATOM    796 HD22 ASN B  58     128.183 127.275 141.610  1.00 50.90           H  
ATOM    797  N   MET B  59     132.663 122.852 143.524  1.00 50.81           N  
ATOM    798  CA  MET B  59     133.526 122.078 144.427  1.00 50.65           C  
ATOM    799  C   MET B  59     134.805 122.807 144.854  1.00 53.76           C  
ATOM    800  O   MET B  59     135.047 122.874 146.055  1.00 57.00           O  
ATOM    801  CB  MET B  59     133.846 120.691 143.852  1.00 50.99           C  
ATOM    802  CG  MET B  59     132.688 119.728 144.084  1.00 53.55           C  
ATOM    803  SD  MET B  59     132.536 119.206 145.803  1.00 65.26           S  
ATOM    804  CE  MET B  59     130.749 119.344 146.020  1.00 56.69           C  
ATOM    805  H   MET B  59     132.290 122.391 142.706  1.00 53.81           H  
ATOM    806  HA  MET B  59     132.965 121.922 145.349  1.00 53.66           H  
ATOM    807  HB2 MET B  59     134.048 120.759 142.783  1.00 53.62           H  
ATOM    808  HB3 MET B  59     134.730 120.283 144.341  1.00 53.64           H  
ATOM    809  HG2 MET B  59     131.764 120.217 143.776  1.00 53.92           H  
ATOM    810  HG3 MET B  59     132.832 118.842 143.466  1.00 53.69           H  
ATOM    811  HE1 MET B  59     130.239 118.764 145.251  1.00 53.92           H  
ATOM    812  HE2 MET B  59     130.480 118.959 147.003  1.00 54.15           H  
ATOM    813  HE3 MET B  59     130.449 120.389 145.940  1.00 54.17           H  
ATOM    814  N   PRO B  60     135.603 123.431 143.969  1.00 46.18           N  
ATOM    815  CA  PRO B  60     136.769 124.209 144.388  1.00 47.41           C  
ATOM    816  C   PRO B  60     136.476 125.292 145.432  1.00 50.22           C  
ATOM    817  O   PRO B  60     137.226 125.455 146.389  1.00 53.88           O  
ATOM    818  CB  PRO B  60     137.306 124.828 143.104  1.00 47.69           C  
ATOM    819  CG  PRO B  60     136.871 123.851 142.022  1.00 49.15           C  
ATOM    820  CD  PRO B  60     135.517 123.382 142.520  1.00 48.04           C  
ATOM    821  HA  PRO B  60     137.514 123.527 144.799  1.00 49.25           H  
ATOM    822  HB2 PRO B  60     136.819 125.786 142.926  1.00 49.22           H  
ATOM    823  HB3 PRO B  60     138.389 124.948 143.134  1.00 49.07           H  
ATOM    824  HG2 PRO B  60     136.799 124.330 141.045  1.00 49.34           H  
ATOM    825  HG3 PRO B  60     137.556 123.005 141.989  1.00 49.38           H  
ATOM    826  HD2 PRO B  60     134.747 124.070 142.174  1.00 49.50           H  
ATOM    827  HD3 PRO B  60     135.323 122.375 142.150  1.00 49.26           H  
ATOM    828  N   LEU B  61     135.357 125.998 145.296  1.00 44.73           N  
ATOM    829  CA  LEU B  61     134.930 127.047 146.211  1.00 44.41           C  
ATOM    830  C   LEU B  61     134.409 126.481 147.540  1.00 46.90           C  
ATOM    831  O   LEU B  61     134.740 126.987 148.609  1.00 53.19           O  
ATOM    832  CB  LEU B  61     133.881 127.876 145.458  1.00 44.80           C  
ATOM    833  CG  LEU B  61     133.591 129.246 146.072  1.00 49.28           C  
ATOM    834  CD1 LEU B  61     134.856 130.097 146.152  1.00 50.74           C  
ATOM    835  CD2 LEU B  61     132.592 129.973 145.185  1.00 48.76           C  
ATOM    836  H   LEU B  61     134.750 125.777 144.520  1.00 47.84           H  
ATOM    837  HA  LEU B  61     135.797 127.669 146.434  1.00 47.85           H  
ATOM    838  HB2 LEU B  61     134.232 128.040 144.439  1.00 47.43           H  
ATOM    839  HB3 LEU B  61     132.951 127.312 145.401  1.00 47.35           H  
ATOM    840  HG  LEU B  61     133.163 129.131 147.068  1.00 47.96           H  
ATOM    841 HD11 LEU B  61     135.442 129.967 145.242  1.00 48.00           H  
ATOM    842 HD12 LEU B  61     134.595 131.152 146.239  1.00 48.27           H  
ATOM    843 HD13 LEU B  61     135.450 129.801 147.016  1.00 48.03           H  
ATOM    844 HD21 LEU B  61     131.658 129.412 145.140  1.00 48.00           H  
ATOM    845 HD22 LEU B  61     132.400 130.960 145.604  1.00 47.42           H  
ATOM    846 HD23 LEU B  61     132.993 130.089 144.178  1.00 47.99           H  
ATOM    847  N   ILE B  62     133.666 125.378 147.488  1.00 46.12           N  
ATOM    848  CA  ILE B  62     133.209 124.615 148.653  1.00 46.48           C  
ATOM    849  C   ILE B  62     134.401 124.077 149.464  1.00 47.44           C  
ATOM    850  O   ILE B  62     134.420 124.205 150.686  1.00 51.30           O  
ATOM    851  CB  ILE B  62     132.234 123.518 148.165  1.00 47.48           C  
ATOM    852  CG1 ILE B  62     130.908 124.149 147.682  1.00 49.46           C  
ATOM    853  CG2 ILE B  62     131.967 122.454 149.232  1.00 48.54           C  
ATOM    854  CD1 ILE B  62     130.070 123.235 146.784  1.00 51.07           C  
ATOM    855  H   ILE B  62     133.428 125.028 146.571  1.00 49.03           H  
ATOM    856  HA  ILE B  62     132.659 125.284 149.315  1.00 49.01           H  
ATOM    857  HB  ILE B  62     132.694 123.011 147.317  1.00 49.14           H  
ATOM    858 HG12 ILE B  62     130.310 124.451 148.542  1.00 48.95           H  
ATOM    859 HG13 ILE B  62     131.121 125.049 147.105  1.00 49.25           H  
ATOM    860 HG21 ILE B  62     131.670 122.921 150.171  1.00 48.88           H  
ATOM    861 HG22 ILE B  62     131.187 121.767 148.904  1.00 49.60           H  
ATOM    862 HG23 ILE B  62     132.875 121.872 149.389  1.00 49.08           H  
ATOM    863 HD11 ILE B  62     129.727 122.359 147.336  1.00 49.22           H  
ATOM    864 HD12 ILE B  62     129.198 123.783 146.427  1.00 49.76           H  
ATOM    865 HD13 ILE B  62     130.659 122.911 145.926  1.00 49.64           H  
ATOM    866  N   PHE B  63     135.443 123.558 148.809  1.00 47.00           N  
ATOM    867  CA  PHE B  63     136.705 123.184 149.457  1.00 46.57           C  
ATOM    868  C   PHE B  63     137.447 124.390 150.037  1.00 44.79           C  
ATOM    869  O   PHE B  63     137.946 124.298 151.154  1.00 50.76           O  
ATOM    870  CB  PHE B  63     137.609 122.436 148.470  1.00 50.04           C  
ATOM    871  CG  PHE B  63     137.418 120.934 148.445  1.00 51.84           C  
ATOM    872  CD2 PHE B  63     138.385 120.098 149.032  1.00 51.68           C  
ATOM    873  CD1 PHE B  63     136.309 120.357 147.804  1.00 52.98           C  
ATOM    874  CE2 PHE B  63     138.264 118.703 148.942  1.00 52.94           C  
ATOM    875  CE1 PHE B  63     136.182 118.964 147.720  1.00 51.94           C  
ATOM    876  CZ  PHE B  63     137.164 118.137 148.282  1.00 51.54           C  
ATOM    877  H   PHE B  63     135.369 123.449 147.808  1.00 49.56           H  
ATOM    878  HA  PHE B  63     136.496 122.517 150.293  1.00 49.56           H  
ATOM    879  HB2 PHE B  63     137.470 122.831 147.463  1.00 49.76           H  
ATOM    880  HB3 PHE B  63     138.648 122.631 148.736  1.00 50.11           H  
ATOM    881  HD2 PHE B  63     139.241 120.525 149.534  1.00 50.29           H  
ATOM    882  HD1 PHE B  63     135.541 120.979 147.369  1.00 50.53           H  
ATOM    883  HE2 PHE B  63     139.024 118.066 149.367  1.00 50.54           H  
ATOM    884  HE1 PHE B  63     135.332 118.528 147.217  1.00 50.42           H  
ATOM    885  HZ  PHE B  63     137.073 117.064 148.202  1.00 50.19           H  
ATOM    886  N   ALA B  64     137.489 125.534 149.353  1.00 40.96           N  
ATOM    887  CA  ALA B  64     138.116 126.741 149.885  1.00 41.33           C  
ATOM    888  C   ALA B  64     137.457 127.197 151.194  1.00 44.41           C  
ATOM    889  O   ALA B  64     138.149 127.499 152.164  1.00 47.58           O  
ATOM    890  CB  ALA B  64     138.075 127.835 148.811  1.00 43.30           C  
ATOM    891  H   ALA B  64     137.107 125.561 148.419  1.00 45.05           H  
ATOM    892  HA  ALA B  64     139.158 126.515 150.111  1.00 44.50           H  
ATOM    893  HB1 ALA B  64     138.687 128.680 149.126  1.00 44.50           H  
ATOM    894  HB2 ALA B  64     138.471 127.453 147.870  1.00 44.83           H  
ATOM    895  HB3 ALA B  64     137.053 128.178 148.651  1.00 44.30           H  
ATOM    896  N   ILE B  65     136.124 127.178 151.252  1.00 45.06           N  
ATOM    897  CA  ILE B  65     135.331 127.492 152.445  1.00 43.92           C  
ATOM    898  C   ILE B  65     135.552 126.457 153.551  1.00 41.73           C  
ATOM    899  O   ILE B  65     135.849 126.841 154.677  1.00 47.73           O  
ATOM    900  CB  ILE B  65     133.847 127.640 152.048  1.00 43.95           C  
ATOM    901  CG1 ILE B  65     133.661 128.905 151.185  1.00 42.60           C  
ATOM    902  CG2 ILE B  65     132.921 127.696 153.271  1.00 48.41           C  
ATOM    903  CD1 ILE B  65     132.363 128.894 150.380  1.00 41.25           C  
ATOM    904  H   ILE B  65     135.629 126.951 150.402  1.00 45.40           H  
ATOM    905  HA  ILE B  65     135.666 128.449 152.843  1.00 44.92           H  
ATOM    906  HB  ILE B  65     133.563 126.771 151.455  1.00 44.83           H  
ATOM    907 HG12 ILE B  65     133.691 129.794 151.815  1.00 44.74           H  
ATOM    908 HG13 ILE B  65     134.477 128.988 150.467  1.00 44.88           H  
ATOM    909 HG21 ILE B  65     132.902 126.727 153.771  1.00 44.86           H  
ATOM    910 HG22 ILE B  65     133.271 128.455 153.970  1.00 45.50           H  
ATOM    911 HG23 ILE B  65     131.900 127.932 152.971  1.00 45.50           H  
ATOM    912 HD11 ILE B  65     132.281 127.968 149.811  1.00 44.70           H  
ATOM    913 HD12 ILE B  65     131.501 128.998 151.039  1.00 44.65           H  
ATOM    914 HD13 ILE B  65     132.380 129.730 149.680  1.00 44.45           H  
ATOM    915  N   GLY B  66     135.494 125.160 153.251  1.00 41.39           N  
ATOM    916  CA  GLY B  66     135.760 124.098 154.219  1.00 43.92           C  
ATOM    917  C   GLY B  66     137.137 124.200 154.873  1.00 42.76           C  
ATOM    918  O   GLY B  66     137.250 124.104 156.091  1.00 46.38           O  
ATOM    919  H   GLY B  66     135.225 124.896 152.314  1.00 45.12           H  
ATOM    920  HA2 GLY B  66     135.003 124.126 155.003  1.00 45.09           H  
ATOM    921  HA3 GLY B  66     135.698 123.136 153.711  1.00 45.45           H  
ATOM    922  N   VAL B  67     138.189 124.463 154.100  1.00 42.88           N  
ATOM    923  CA  VAL B  67     139.554 124.672 154.612  1.00 43.36           C  
ATOM    924  C   VAL B  67     139.672 125.964 155.417  1.00 46.80           C  
ATOM    925  O   VAL B  67     140.285 125.959 156.478  1.00 50.92           O  
ATOM    926  CB  VAL B  67     140.575 124.586 153.465  1.00 40.47           C  
ATOM    927  CG1 VAL B  67     141.999 124.905 153.914  1.00 44.55           C  
ATOM    928  CG2 VAL B  67     140.609 123.179 152.862  1.00 44.93           C  
ATOM    929  H   VAL B  67     138.042 124.511 153.102  1.00 45.75           H  
ATOM    930  HA  VAL B  67     139.806 123.874 155.310  1.00 45.62           H  
ATOM    931  HB  VAL B  67     140.293 125.292 152.684  1.00 44.75           H  
ATOM    932 HG11 VAL B  67     142.685 124.805 153.073  1.00 45.12           H  
ATOM    933 HG12 VAL B  67     142.065 125.928 154.285  1.00 45.78           H  
ATOM    934 HG13 VAL B  67     142.304 124.222 154.706  1.00 45.24           H  
ATOM    935 HG21 VAL B  67     141.312 123.151 152.030  1.00 45.29           H  
ATOM    936 HG22 VAL B  67     140.922 122.456 153.615  1.00 46.01           H  
ATOM    937 HG23 VAL B  67     139.626 122.892 152.489  1.00 45.97           H  
ATOM    938  N   ALA B  68     139.043 127.056 154.988  1.00 42.85           N  
ATOM    939  CA  ALA B  68     139.039 128.300 155.745  1.00 41.96           C  
ATOM    940  C   ALA B  68     138.349 128.146 157.103  1.00 42.61           C  
ATOM    941  O   ALA B  68     138.918 128.501 158.131  1.00 46.17           O  
ATOM    942  CB  ALA B  68     138.404 129.386 154.888  1.00 46.39           C  
ATOM    943  H   ALA B  68     138.550 127.033 154.107  1.00 44.44           H  
ATOM    944  HA  ALA B  68     140.072 128.591 155.936  1.00 43.95           H  
ATOM    945  HB1 ALA B  68     138.955 129.454 153.950  1.00 44.65           H  
ATOM    946  HB2 ALA B  68     137.359 129.157 154.683  1.00 44.70           H  
ATOM    947  HB3 ALA B  68     138.468 130.343 155.407  1.00 44.71           H  
ATOM    948  N   LEU B  69     137.166 127.537 157.143  1.00 44.38           N  
ATOM    949  CA  LEU B  69     136.406 127.310 158.369  1.00 43.58           C  
ATOM    950  C   LEU B  69     137.059 126.281 159.292  1.00 45.83           C  
ATOM    951  O   LEU B  69     137.113 126.500 160.499  1.00 50.40           O  
ATOM    952  CB  LEU B  69     134.984 126.876 157.990  1.00 45.73           C  
ATOM    953  CG  LEU B  69     134.174 127.957 157.265  1.00 46.21           C  
ATOM    954  CD1 LEU B  69     132.836 127.367 156.848  1.00 48.61           C  
ATOM    955  CD2 LEU B  69     133.948 129.185 158.131  1.00 48.13           C  
ATOM    956  H   LEU B  69     136.751 127.260 156.265  1.00 46.62           H  
ATOM    957  HA  LEU B  69     136.362 128.241 158.934  1.00 46.54           H  
ATOM    958  HB2 LEU B  69     135.046 125.996 157.351  1.00 46.57           H  
ATOM    959  HB3 LEU B  69     134.447 126.587 158.894  1.00 46.85           H  
ATOM    960  HG  LEU B  69     134.697 128.281 156.365  1.00 46.22           H  
ATOM    961 HD11 LEU B  69     132.247 128.117 156.320  1.00 46.80           H  
ATOM    962 HD12 LEU B  69     133.010 126.528 156.175  1.00 46.81           H  
ATOM    963 HD13 LEU B  69     132.289 127.013 157.722  1.00 47.46           H  
ATOM    964 HD21 LEU B  69     134.898 129.686 158.317  1.00 47.08           H  
ATOM    965 HD22 LEU B  69     133.293 129.889 157.618  1.00 46.86           H  
ATOM    966 HD23 LEU B  69     133.498 128.894 159.080  1.00 46.92           H  
ATOM    967  N   GLY B  70     137.608 125.195 158.750  1.00 46.90           N  
ATOM    968  CA  GLY B  70     138.232 124.129 159.535  1.00 44.48           C  
ATOM    969  C   GLY B  70     139.491 124.539 160.290  1.00 46.17           C  
ATOM    970  O   GLY B  70     139.773 123.967 161.334  1.00 49.14           O  
ATOM    971  H   GLY B  70     137.507 125.056 157.755  1.00 47.41           H  
ATOM    972  HA2 GLY B  70     137.509 123.750 160.258  1.00 47.38           H  
ATOM    973  HA3 GLY B  70     138.499 123.314 158.863  1.00 47.26           H  
ATOM    974  N   PHE B  71     140.218 125.553 159.816  1.00 48.71           N  
ATOM    975  CA  PHE B  71     141.447 126.064 160.439  1.00 46.72           C  
ATOM    976  C   PHE B  71     141.291 127.410 161.166  1.00 47.85           C  
ATOM    977  O   PHE B  71     142.269 127.939 161.689  1.00 47.85           O  
ATOM    978  CB  PHE B  71     142.558 126.072 159.384  1.00 46.47           C  
ATOM    979  CG  PHE B  71     143.115 124.694 159.096  1.00 45.21           C  
ATOM    980  CD1 PHE B  71     142.554 123.876 158.100  1.00 48.25           C  
ATOM    981  CD2 PHE B  71     144.198 124.224 159.851  1.00 45.68           C  
ATOM    982  CE1 PHE B  71     143.078 122.596 157.863  1.00 48.79           C  
ATOM    983  CE2 PHE B  71     144.718 122.945 159.619  1.00 46.67           C  
ATOM    984  CZ  PHE B  71     144.159 122.132 158.624  1.00 47.74           C  
ATOM    985  H   PHE B  71     139.952 125.942 158.922  1.00 48.22           H  
ATOM    986  HA  PHE B  71     141.763 125.367 161.215  1.00 48.35           H  
ATOM    987  HB2 PHE B  71     142.183 126.511 158.460  1.00 48.29           H  
ATOM    988  HB3 PHE B  71     143.382 126.695 159.730  1.00 48.50           H  
ATOM    989  HD1 PHE B  71     141.722 124.231 157.510  1.00 48.46           H  
ATOM    990  HD2 PHE B  71     144.638 124.849 160.615  1.00 48.70           H  
ATOM    991  HE1 PHE B  71     142.651 121.971 157.092  1.00 49.48           H  
ATOM    992  HE2 PHE B  71     145.556 122.588 160.200  1.00 49.44           H  
ATOM    993  HZ  PHE B  71     144.570 121.151 158.440  1.00 49.60           H  
ATOM    994  N   THR B  72     140.079 127.963 161.246  1.00 45.41           N  
ATOM    995  CA  THR B  72     139.771 129.245 161.920  1.00 43.06           C  
ATOM    996  C   THR B  72     138.665 129.136 162.971  1.00 46.48           C  
ATOM    997  O   THR B  72     138.111 130.141 163.410  1.00 51.72           O  
ATOM    998  CB  THR B  72     139.422 130.348 160.919  1.00 45.84           C  
ATOM    999  OG1 THR B  72     138.252 130.003 160.239  1.00 51.14           O  
ATOM   1000  CG2 THR B  72     140.533 130.615 159.916  1.00 46.52           C  
ATOM   1001  H   THR B  72     139.322 127.502 160.763  1.00 47.24           H  
ATOM   1002  HA  THR B  72     140.654 129.582 162.463  1.00 46.87           H  
ATOM   1003  HB  THR B  72     139.238 131.274 161.464  1.00 47.14           H  
ATOM   1004  HG1 THR B  72     138.509 129.542 159.437  1.00 47.55           H  
ATOM   1005 HG21 THR B  72     141.433 130.916 160.453  1.00 46.95           H  
ATOM   1006 HG22 THR B  72     140.757 129.721 159.335  1.00 47.26           H  
ATOM   1007 HG23 THR B  72     140.231 131.420 159.246  1.00 47.13           H  
ATOM   1008  N   ASN B  73     138.329 127.919 163.395  1.00 48.24           N  
ATOM   1009  CA  ASN B  73     137.226 127.633 164.313  1.00 48.33           C  
ATOM   1010  C   ASN B  73     135.869 128.166 163.813  1.00 50.29           C  
ATOM   1011  O   ASN B  73     135.114 128.805 164.544  1.00 54.92           O  
ATOM   1012  CB  ASN B  73     137.614 128.056 165.743  1.00 51.37           C  
ATOM   1013  CG  ASN B  73     136.727 127.427 166.799  1.00 55.11           C  
ATOM   1014  OD1 ASN B  73     136.234 126.317 166.654  1.00 54.33           O  
ATOM   1015  ND2 ASN B  73     136.510 128.098 167.905  1.00 54.57           N  
ATOM   1016  H   ASN B  73     138.860 127.136 163.044  1.00 51.19           H  
ATOM   1017  HA  ASN B  73     137.120 126.548 164.320  1.00 51.57           H  
ATOM   1018  HB2 ASN B  73     138.638 127.748 165.953  1.00 51.63           H  
ATOM   1019  HB3 ASN B  73     137.560 129.141 165.828  1.00 51.96           H  
ATOM   1020 HD21 ASN B  73     136.915 129.015 168.030  1.00 52.08           H  
ATOM   1021 HD22 ASN B  73     135.923 127.682 168.613  1.00 52.25           H  
ATOM   1022  N   ASN B  74     135.562 127.878 162.547  1.00 51.29           N  
ATOM   1023  CA  ASN B  74     134.284 128.141 161.884  1.00 50.37           C  
ATOM   1024  C   ASN B  74     133.885 129.626 161.748  1.00 50.97           C  
ATOM   1025  O   ASN B  74     132.704 129.935 161.628  1.00 50.13           O  
ATOM   1026  CB  ASN B  74     133.211 127.222 162.504  1.00 49.01           C  
ATOM   1027  CG  ASN B  74     131.938 127.132 161.684  1.00 53.12           C  
ATOM   1028  OD1 ASN B  74     131.955 126.879 160.491  1.00 56.03           O  
ATOM   1029  ND2 ASN B  74     130.801 127.329 162.307  1.00 53.70           N  
ATOM   1030  H   ASN B  74     136.247 127.360 162.015  1.00 51.00           H  
ATOM   1031  HA  ASN B  74     134.419 127.801 160.857  1.00 50.82           H  
ATOM   1032  HB2 ASN B  74     133.606 126.211 162.598  1.00 51.25           H  
ATOM   1033  HB3 ASN B  74     132.970 127.582 163.504  1.00 50.83           H  
ATOM   1034 HD21 ASN B  74     130.800 127.548 163.293  1.00 51.28           H  
ATOM   1035 HD22 ASN B  74     129.946 127.349 161.770  1.00 51.59           H  
ATOM   1036  N   ASP B  75     134.831 130.567 161.739  1.00 49.17           N  
ATOM   1037  CA  ASP B  75     134.525 131.988 161.547  1.00 47.62           C  
ATOM   1038  C   ASP B  75     134.190 132.338 160.088  1.00 48.94           C  
ATOM   1039  O   ASP B  75     135.021 132.186 159.187  1.00 53.80           O  
ATOM   1040  CB  ASP B  75     135.671 132.855 162.072  1.00 50.03           C  
ATOM   1041  CG  ASP B  75     135.243 134.324 162.182  1.00 57.06           C  
ATOM   1042  OD1 ASP B  75     134.850 134.925 161.158  1.00 55.01           O  
ATOM   1043  OD2 ASP B  75     135.260 134.863 163.312  1.00 56.97           O  
ATOM   1044  H   ASP B  75     135.798 130.296 161.838  1.00 50.90           H  
ATOM   1045  HA  ASP B  75     133.651 132.223 162.154  1.00 50.96           H  
ATOM   1046  HB2 ASP B  75     135.965 132.494 163.057  1.00 50.91           H  
ATOM   1047  HB3 ASP B  75     136.534 132.769 161.411  1.00 51.15           H  
ATOM   1048  N   GLY B  76     132.988 132.859 159.848  1.00 48.05           N  
ATOM   1049  CA  GLY B  76     132.492 133.208 158.523  1.00 51.35           C  
ATOM   1050  C   GLY B  76     133.305 134.236 157.739  1.00 50.80           C  
ATOM   1051  O   GLY B  76     133.289 134.194 156.510  1.00 52.66           O  
ATOM   1052  H   GLY B  76     132.335 132.921 160.617  1.00 50.45           H  
ATOM   1053  HA2 GLY B  76     132.409 132.304 157.920  1.00 50.57           H  
ATOM   1054  HA3 GLY B  76     131.497 133.633 158.651  1.00 50.72           H  
ATOM   1055  N   VAL B  77     134.065 135.122 158.383  1.00 48.99           N  
ATOM   1056  CA  VAL B  77     134.913 136.077 157.649  1.00 46.15           C  
ATOM   1057  C   VAL B  77     136.049 135.359 156.922  1.00 48.09           C  
ATOM   1058  O   VAL B  77     136.476 135.800 155.859  1.00 52.62           O  
ATOM   1059  CB  VAL B  77     135.436 137.204 158.556  1.00 47.34           C  
ATOM   1060  CG1 VAL B  77     136.236 138.230 157.746  1.00 50.21           C  
ATOM   1061  CG2 VAL B  77     134.267 137.940 159.214  1.00 48.81           C  
ATOM   1062  H   VAL B  77     134.125 135.089 159.391  1.00 49.75           H  
ATOM   1063  HA  VAL B  77     134.300 136.546 156.880  1.00 49.26           H  
ATOM   1064  HB  VAL B  77     136.081 136.791 159.332  1.00 48.89           H  
ATOM   1065 HG11 VAL B  77     135.655 138.565 156.887  1.00 49.54           H  
ATOM   1066 HG12 VAL B  77     136.476 139.097 158.362  1.00 49.51           H  
ATOM   1067 HG13 VAL B  77     137.173 137.793 157.401  1.00 49.26           H  
ATOM   1068 HG21 VAL B  77     134.632 138.792 159.788  1.00 49.14           H  
ATOM   1069 HG22 VAL B  77     133.577 138.293 158.447  1.00 49.31           H  
ATOM   1070 HG23 VAL B  77     133.737 137.274 159.894  1.00 49.05           H  
ATOM   1071  N   SER B  78     136.488 134.201 157.416  1.00 43.20           N  
ATOM   1072  CA  SER B  78     137.434 133.353 156.693  1.00 42.55           C  
ATOM   1073  C   SER B  78     136.804 132.718 155.448  1.00 45.47           C  
ATOM   1074  O   SER B  78     137.459 132.646 154.413  1.00 47.97           O  
ATOM   1075  CB  SER B  78     138.014 132.290 157.622  1.00 44.44           C  
ATOM   1076  OG  SER B  78     137.098 131.236 157.813  1.00 51.00           O  
ATOM   1077  H   SER B  78     136.073 133.851 158.268  1.00 46.53           H  
ATOM   1078  HA  SER B  78     138.264 133.976 156.358  1.00 46.15           H  
ATOM   1079  HB2 SER B  78     138.917 131.884 157.166  1.00 46.18           H  
ATOM   1080  HB3 SER B  78     138.279 132.734 158.581  1.00 46.15           H  
ATOM   1081  HG  SER B  78     136.435 131.512 158.451  1.00 47.02           H  
ATOM   1082  N   ALA B  79     135.524 132.338 155.483  1.00 46.72           N  
ATOM   1083  CA  ALA B  79     134.801 131.847 154.312  1.00 45.85           C  
ATOM   1084  C   ALA B  79     134.644 132.939 153.249  1.00 45.34           C  
ATOM   1085  O   ALA B  79     134.916 132.695 152.076  1.00 48.18           O  
ATOM   1086  CB  ALA B  79     133.446 131.278 154.741  1.00 47.12           C  
ATOM   1087  H   ALA B  79     135.023 132.424 156.356  1.00 47.10           H  
ATOM   1088  HA  ALA B  79     135.380 131.041 153.860  1.00 46.45           H  
ATOM   1089  HB1 ALA B  79     132.905 130.923 153.864  1.00 46.82           H  
ATOM   1090  HB2 ALA B  79     133.601 130.439 155.420  1.00 46.66           H  
ATOM   1091  HB3 ALA B  79     132.842 132.040 155.233  1.00 46.80           H  
ATOM   1092  N   LEU B  80     134.318 134.168 153.651  1.00 44.87           N  
ATOM   1093  CA  LEU B  80     134.326 135.323 152.750  1.00 45.78           C  
ATOM   1094  C   LEU B  80     135.717 135.577 152.154  1.00 48.24           C  
ATOM   1095  O   LEU B  80     135.848 135.751 150.947  1.00 48.48           O  
ATOM   1096  CB  LEU B  80     133.788 136.549 153.510  1.00 44.80           C  
ATOM   1097  CG  LEU B  80     133.787 137.851 152.690  1.00 48.04           C  
ATOM   1098  CD1 LEU B  80     132.924 137.751 151.438  1.00 45.59           C  
ATOM   1099  CD2 LEU B  80     133.248 138.990 153.545  1.00 51.55           C  
ATOM   1100  H   LEU B  80     134.065 134.303 154.619  1.00 47.33           H  
ATOM   1101  HA  LEU B  80     133.656 135.103 151.919  1.00 47.25           H  
ATOM   1102  HB2 LEU B  80     132.771 136.339 153.843  1.00 47.02           H  
ATOM   1103  HB3 LEU B  80     134.401 136.710 154.396  1.00 46.85           H  
ATOM   1104  HG  LEU B  80     134.807 138.101 152.398  1.00 47.44           H  
ATOM   1105 HD11 LEU B  80     132.957 138.706 150.915  1.00 47.06           H  
ATOM   1106 HD12 LEU B  80     133.317 136.988 150.767  1.00 47.18           H  
ATOM   1107 HD13 LEU B  80     131.895 137.512 151.706  1.00 47.11           H  
ATOM   1108 HD21 LEU B  80     133.873 139.113 154.429  1.00 48.17           H  
ATOM   1109 HD22 LEU B  80     133.263 139.919 152.975  1.00 47.61           H  
ATOM   1110 HD23 LEU B  80     132.225 138.767 153.849  1.00 47.89           H  
ATOM   1111  N   ALA B  81     136.771 135.552 152.966  1.00 45.52           N  
ATOM   1112  CA  ALA B  81     138.141 135.737 152.508  1.00 42.75           C  
ATOM   1113  C   ALA B  81     138.596 134.650 151.526  1.00 46.97           C  
ATOM   1114  O   ALA B  81     139.286 134.955 150.560  1.00 53.19           O  
ATOM   1115  CB  ALA B  81     139.039 135.805 153.740  1.00 43.70           C  
ATOM   1116  H   ALA B  81     136.611 135.440 153.957  1.00 46.72           H  
ATOM   1117  HA  ALA B  81     138.203 136.690 151.982  1.00 46.19           H  
ATOM   1118  HB1 ALA B  81     138.984 134.871 154.300  1.00 46.38           H  
ATOM   1119  HB2 ALA B  81     140.072 135.969 153.432  1.00 46.56           H  
ATOM   1120  HB3 ALA B  81     138.723 136.626 154.384  1.00 46.29           H  
ATOM   1121  N   ALA B  82     138.171 133.402 151.712  1.00 42.34           N  
ATOM   1122  CA  ALA B  82     138.427 132.303 150.788  1.00 43.46           C  
ATOM   1123  C   ALA B  82     137.704 132.468 149.447  1.00 43.66           C  
ATOM   1124  O   ALA B  82     138.288 132.191 148.403  1.00 48.23           O  
ATOM   1125  CB  ALA B  82     138.005 131.012 151.482  1.00 44.58           C  
ATOM   1126  H   ALA B  82     137.655 133.196 152.556  1.00 44.98           H  
ATOM   1127  HA  ALA B  82     139.497 132.253 150.585  1.00 44.77           H  
ATOM   1128  HB1 ALA B  82     138.526 130.937 152.436  1.00 45.03           H  
ATOM   1129  HB2 ALA B  82     136.929 131.002 151.657  1.00 44.63           H  
ATOM   1130  HB3 ALA B  82     138.275 130.156 150.864  1.00 44.76           H  
ATOM   1131  N   VAL B  83     136.471 132.974 149.449  1.00 43.14           N  
ATOM   1132  CA  VAL B  83     135.715 133.286 148.227  1.00 44.69           C  
ATOM   1133  C   VAL B  83     136.365 134.426 147.441  1.00 45.19           C  
ATOM   1134  O   VAL B  83     136.552 134.315 146.233  1.00 49.33           O  
ATOM   1135  CB  VAL B  83     134.240 133.565 148.583  1.00 44.95           C  
ATOM   1136  CG1 VAL B  83     133.416 134.174 147.446  1.00 47.21           C  
ATOM   1137  CG2 VAL B  83     133.558 132.257 148.992  1.00 45.48           C  
ATOM   1138  H   VAL B  83     136.025 133.134 150.341  1.00 45.63           H  
ATOM   1139  HA  VAL B  83     135.745 132.413 147.576  1.00 45.72           H  
ATOM   1140  HB  VAL B  83     134.201 134.255 149.425  1.00 45.75           H  
ATOM   1141 HG11 VAL B  83     133.783 135.171 147.206  1.00 46.17           H  
ATOM   1142 HG12 VAL B  83     133.475 133.542 146.559  1.00 46.04           H  
ATOM   1143 HG13 VAL B  83     132.374 134.263 147.752  1.00 46.11           H  
ATOM   1144 HG21 VAL B  83     134.135 131.749 149.765  1.00 45.87           H  
ATOM   1145 HG22 VAL B  83     132.567 132.464 149.394  1.00 45.69           H  
ATOM   1146 HG23 VAL B  83     133.452 131.592 148.135  1.00 45.90           H  
ATOM   1147  N   VAL B  84     136.797 135.487 148.120  1.00 40.84           N  
ATOM   1148  CA  VAL B  84     137.529 136.612 147.517  1.00 41.16           C  
ATOM   1149  C   VAL B  84     138.905 136.181 146.995  1.00 42.07           C  
ATOM   1150  O   VAL B  84     139.277 136.533 145.881  1.00 50.61           O  
ATOM   1151  CB  VAL B  84     137.617 137.769 148.531  1.00 45.57           C  
ATOM   1152  CG1 VAL B  84     138.555 138.897 148.101  1.00 45.95           C  
ATOM   1153  CG2 VAL B  84     136.228 138.377 148.741  1.00 45.68           C  
ATOM   1154  H   VAL B  84     136.584 135.530 149.107  1.00 44.80           H  
ATOM   1155  HA  VAL B  84     136.971 136.972 146.654  1.00 44.59           H  
ATOM   1156  HB  VAL B  84     137.975 137.380 149.484  1.00 45.15           H  
ATOM   1157 HG11 VAL B  84     138.266 139.270 147.119  1.00 44.75           H  
ATOM   1158 HG12 VAL B  84     138.508 139.713 148.821  1.00 45.20           H  
ATOM   1159 HG13 VAL B  84     139.584 138.540 148.064  1.00 45.26           H  
ATOM   1160 HG21 VAL B  84     135.890 138.870 147.829  1.00 44.83           H  
ATOM   1161 HG22 VAL B  84     135.506 137.608 149.016  1.00 45.21           H  
ATOM   1162 HG23 VAL B  84     136.265 139.103 149.553  1.00 45.08           H  
ATOM   1163  N   ALA B  85     139.651 135.368 147.745  1.00 36.56           N  
ATOM   1164  CA  ALA B  85     140.936 134.829 147.312  1.00 37.72           C  
ATOM   1165  C   ALA B  85     140.813 133.925 146.081  1.00 43.13           C  
ATOM   1166  O   ALA B  85     141.554 134.113 145.121  1.00 48.94           O  
ATOM   1167  CB  ALA B  85     141.590 134.088 148.481  1.00 42.63           C  
ATOM   1168  H   ALA B  85     139.331 135.134 148.674  1.00 42.72           H  
ATOM   1169  HA  ALA B  85     141.583 135.662 147.036  1.00 42.23           H  
ATOM   1170  HB1 ALA B  85     142.551 133.676 148.170  1.00 43.25           H  
ATOM   1171  HB2 ALA B  85     141.756 134.780 149.307  1.00 42.89           H  
ATOM   1172  HB3 ALA B  85     140.953 133.272 148.821  1.00 42.95           H  
ATOM   1173  N   TYR B  86     139.871 132.984 146.063  1.00 41.32           N  
ATOM   1174  CA  TYR B  86     139.723 132.028 144.969  1.00 40.44           C  
ATOM   1175  C   TYR B  86     139.461 132.708 143.626  1.00 40.62           C  
ATOM   1176  O   TYR B  86     140.160 132.447 142.648  1.00 46.88           O  
ATOM   1177  CB  TYR B  86     138.628 131.014 145.322  1.00 41.81           C  
ATOM   1178  CG  TYR B  86     138.413 129.981 144.239  1.00 40.80           C  
ATOM   1179  CD1 TYR B  86     139.349 128.947 144.064  1.00 44.71           C  
ATOM   1180  CD2 TYR B  86     137.327 130.098 143.356  1.00 40.14           C  
ATOM   1181  CE1 TYR B  86     139.209 128.038 143.003  1.00 44.50           C  
ATOM   1182  CE2 TYR B  86     137.175 129.183 142.302  1.00 40.08           C  
ATOM   1183  CZ  TYR B  86     138.124 128.161 142.115  1.00 43.00           C  
ATOM   1184  OH  TYR B  86     138.000 127.316 141.062  1.00 45.12           O  
ATOM   1185  H   TYR B  86     139.286 132.864 146.878  1.00 43.32           H  
ATOM   1186  HA  TYR B  86     140.662 131.486 144.858  1.00 42.72           H  
ATOM   1187  HB2 TYR B  86     138.902 130.497 146.242  1.00 43.22           H  
ATOM   1188  HB3 TYR B  86     137.693 131.541 145.507  1.00 43.01           H  
ATOM   1189  HD1 TYR B  86     140.194 128.868 144.731  1.00 43.18           H  
ATOM   1190  HD2 TYR B  86     136.619 130.906 143.467  1.00 42.94           H  
ATOM   1191  HE1 TYR B  86     139.942 127.257 142.857  1.00 43.24           H  
ATOM   1192  HE2 TYR B  86     136.349 129.275 141.613  1.00 42.63           H  
ATOM   1193  HH  TYR B  86     138.801 126.807 140.914  1.00 43.08           H  
ATOM   1194  N   GLY B  87     138.523 133.653 143.584  1.00 37.59           N  
ATOM   1195  CA  GLY B  87     138.218 134.398 142.367  1.00 37.90           C  
ATOM   1196  C   GLY B  87     139.379 135.246 141.851  1.00 40.38           C  
ATOM   1197  O   GLY B  87     139.558 135.351 140.639  1.00 44.42           O  
ATOM   1198  H   GLY B  87     137.981 133.837 144.417  1.00 41.48           H  
ATOM   1199  HA2 GLY B  87     137.927 133.701 141.582  1.00 41.25           H  
ATOM   1200  HA3 GLY B  87     137.378 135.063 142.566  1.00 40.94           H  
ATOM   1201  N   ILE B  88     140.188 135.846 142.725  1.00 40.80           N  
ATOM   1202  CA  ILE B  88     141.383 136.599 142.315  1.00 40.29           C  
ATOM   1203  C   ILE B  88     142.467 135.658 141.787  1.00 42.48           C  
ATOM   1204  O   ILE B  88     143.121 135.958 140.788  1.00 50.80           O  
ATOM   1205  CB  ILE B  88     141.887 137.481 143.478  1.00 41.70           C  
ATOM   1206  CG1 ILE B  88     140.933 138.674 143.661  1.00 41.94           C  
ATOM   1207  CG2 ILE B  88     143.309 137.992 143.214  1.00 45.63           C  
ATOM   1208  CD1 ILE B  88     141.141 139.460 144.955  1.00 46.04           C  
ATOM   1209  H   ILE B  88     139.981 135.763 143.710  1.00 43.81           H  
ATOM   1210  HA  ILE B  88     141.121 137.258 141.487  1.00 43.72           H  
ATOM   1211  HB  ILE B  88     141.899 136.890 144.394  1.00 43.64           H  
ATOM   1212 HG12 ILE B  88     141.040 139.354 142.816  1.00 43.54           H  
ATOM   1213 HG13 ILE B  88     139.904 138.314 143.668  1.00 43.79           H  
ATOM   1214 HG21 ILE B  88     143.609 138.698 143.988  1.00 44.35           H  
ATOM   1215 HG22 ILE B  88     144.025 137.171 143.234  1.00 44.22           H  
ATOM   1216 HG23 ILE B  88     143.358 138.489 142.245  1.00 44.20           H  
ATOM   1217 HD11 ILE B  88     140.387 140.244 145.025  1.00 44.30           H  
ATOM   1218 HD12 ILE B  88     141.029 138.793 145.809  1.00 44.19           H  
ATOM   1219 HD13 ILE B  88     142.123 139.933 144.975  1.00 44.28           H  
ATOM   1220  N   MET B  89     142.619 134.498 142.358  1.00 44.11           N  
ATOM   1221  CA  MET B  89     143.655 133.565 141.981  1.00 44.58           C  
ATOM   1222  C   MET B  89     143.420 132.873 140.692  1.00 45.84           C  
ATOM   1223  O   MET B  89     144.331 132.605 140.007  1.00 52.36           O  
ATOM   1224  CB  MET B  89     143.751 132.606 143.138  1.00 46.42           C  
ATOM   1225  CG  MET B  89     145.071 131.866 143.232  1.00 48.90           C  
ATOM   1226  SD  MET B  89     145.076 130.513 144.416  1.00 56.99           S  
ATOM   1227  CE  MET B  89     144.954 131.441 145.936  1.00 53.86           C  
ATOM   1228  H   MET B  89     142.112 134.199 142.988  1.00 47.11           H  
ATOM   1229  HA  MET B  89     144.507 134.045 141.928  1.00 47.71           H  
ATOM   1230  HB2 MET B  89     143.647 133.105 143.962  1.00 47.44           H  
ATOM   1231  HB3 MET B  89     143.040 131.953 143.058  1.00 47.58           H  
ATOM   1232  HG2 MET B  89     145.285 131.502 142.359  1.00 48.33           H  
ATOM   1233  HG3 MET B  89     145.760 132.495 143.500  1.00 48.28           H  
ATOM   1234  HE1 MET B  89     145.698 132.047 145.987  1.00 48.91           H  
ATOM   1235  HE2 MET B  89     144.129 131.934 145.931  1.00 48.39           H  
ATOM   1236  HE3 MET B  89     144.968 130.830 146.677  1.00 48.80           H  
ATOM   1237  N   VAL B  90     142.225 132.482 140.422  1.00 41.26           N  
ATOM   1238  CA  VAL B  90     141.800 131.912 139.132  1.00 42.34           C  
ATOM   1239  C   VAL B  90     141.953 132.918 137.993  1.00 46.76           C  
ATOM   1240  O   VAL B  90     142.575 132.615 136.976  1.00 51.38           O  
ATOM   1241  CB  VAL B  90     140.356 131.388 139.238  1.00 41.96           C  
ATOM   1242  CG1 VAL B  90     139.748 130.999 137.890  1.00 44.53           C  
ATOM   1243  CG2 VAL B  90     140.311 130.143 140.121  1.00 45.72           C  
ATOM   1244  H   VAL B  90     141.548 132.501 141.171  1.00 44.75           H  
ATOM   1245  HA  VAL B  90     142.446 131.068 138.892  1.00 45.23           H  
ATOM   1246  HB  VAL B  90     139.725 132.157 139.683  1.00 44.60           H  
ATOM   1247 HG11 VAL B  90     139.629 131.877 137.255  1.00 45.39           H  
ATOM   1248 HG12 VAL B  90     140.386 130.272 137.387  1.00 45.04           H  
ATOM   1249 HG13 VAL B  90     138.761 130.561 138.042  1.00 44.79           H  
ATOM   1250 HG21 VAL B  90     139.279 129.803 140.209  1.00 45.05           H  
ATOM   1251 HG22 VAL B  90     140.915 129.349 139.683  1.00 45.27           H  
ATOM   1252 HG23 VAL B  90     140.684 130.365 141.121  1.00 45.05           H  
ATOM   1253  N   LYS B  91     141.487 134.155 138.183  1.00 47.17           N  
ATOM   1254  CA  LYS B  91     141.684 135.245 137.216  1.00 44.20           C  
ATOM   1255  C   LYS B  91     143.155 135.596 136.989  1.00 46.06           C  
ATOM   1256  O   LYS B  91     143.552 135.829 135.856  1.00 49.39           O  
ATOM   1257  CB  LYS B  91     140.882 136.476 137.662  1.00 46.99           C  
ATOM   1258  CG  LYS B  91     139.402 136.407 137.264  1.00 48.85           C  
ATOM   1259  CD  LYS B  91     139.215 136.498 135.745  1.00 48.38           C  
ATOM   1260  CE  LYS B  91     137.792 136.934 135.383  1.00 46.85           C  
ATOM   1261  NZ  LYS B  91     137.714 137.361 133.964  1.00 49.16           N  
ATOM   1262  H   LYS B  91     140.969 134.344 139.029  1.00 46.94           H  
ATOM   1263  HA  LYS B  91     141.323 134.916 136.241  1.00 46.50           H  
ATOM   1264  HB2 LYS B  91     140.962 136.596 138.742  1.00 46.74           H  
ATOM   1265  HB3 LYS B  91     141.315 137.370 137.215  1.00 47.09           H  
ATOM   1266  HG2 LYS B  91     138.949 135.490 137.641  1.00 46.66           H  
ATOM   1267  HG3 LYS B  91     138.893 137.256 137.719  1.00 47.08           H  
ATOM   1268  HD2 LYS B  91     139.917 137.232 135.351  1.00 46.94           H  
ATOM   1269  HD3 LYS B  91     139.424 135.532 135.286  1.00 46.70           H  
ATOM   1270  HE2 LYS B  91     137.105 136.111 135.576  1.00 46.52           H  
ATOM   1271  HE3 LYS B  91     137.509 137.768 136.025  1.00 46.55           H  
ATOM   1272  HZ1 LYS B  91     137.951 136.605 133.338  1.00 46.94           H  
ATOM   1273  HZ2 LYS B  91     136.787 137.685 133.727  1.00 47.29           H  
ATOM   1274  HZ3 LYS B  91     138.358 138.119 133.791  1.00 47.24           H  
ATOM   1275  N   THR B  92     143.995 135.580 138.019  1.00 37.97           N  
ATOM   1276  CA  THR B  92     145.436 135.851 137.864  1.00 40.93           C  
ATOM   1277  C   THR B  92     146.131 134.773 137.039  1.00 46.93           C  
ATOM   1278  O   THR B  92     146.929 135.088 136.161  1.00 50.09           O  
ATOM   1279  CB  THR B  92     146.130 136.017 139.218  1.00 42.94           C  
ATOM   1280  OG1 THR B  92     145.529 137.064 139.931  1.00 44.31           O  
ATOM   1281  CG2 THR B  92     147.607 136.366 139.071  1.00 45.53           C  
ATOM   1282  H   THR B  92     143.618 135.401 138.938  1.00 44.17           H  
ATOM   1283  HA  THR B  92     145.555 136.790 137.322  1.00 43.92           H  
ATOM   1284  HB  THR B  92     146.039 135.099 139.798  1.00 44.60           H  
ATOM   1285  HG1 THR B  92     144.669 136.764 140.235  1.00 44.30           H  
ATOM   1286 HG21 THR B  92     147.731 137.185 138.362  1.00 44.84           H  
ATOM   1287 HG22 THR B  92     148.008 136.671 140.037  1.00 44.75           H  
ATOM   1288 HG23 THR B  92     148.166 135.500 138.718  1.00 44.16           H  
ATOM   1289  N   MET B  93     145.783 133.501 137.234  1.00 47.22           N  
ATOM   1290  CA  MET B  93     146.312 132.420 136.402  1.00 48.55           C  
ATOM   1291  C   MET B  93     145.905 132.528 134.936  1.00 51.53           C  
ATOM   1292  O   MET B  93     146.740 132.298 134.071  1.00 52.38           O  
ATOM   1293  CB  MET B  93     145.865 131.066 136.938  1.00 49.38           C  
ATOM   1294  CG  MET B  93     146.622 130.713 138.209  1.00 49.49           C  
ATOM   1295  SD  MET B  93     146.431 128.991 138.669  1.00 60.16           S  
ATOM   1296  CE  MET B  93     147.424 128.174 137.392  1.00 52.73           C  
ATOM   1297  H   MET B  93     145.127 133.272 137.967  1.00 49.22           H  
ATOM   1298  HA  MET B  93     147.401 132.459 136.425  1.00 49.85           H  
ATOM   1299  HB2 MET B  93     144.792 131.058 137.130  1.00 49.87           H  
ATOM   1300  HB3 MET B  93     146.084 130.312 136.183  1.00 50.19           H  
ATOM   1301  HG2 MET B  93     147.684 130.906 138.063  1.00 50.03           H  
ATOM   1302  HG3 MET B  93     146.263 131.338 139.026  1.00 49.67           H  
ATOM   1303  HE1 MET B  93     147.529 127.116 137.634  1.00 50.53           H  
ATOM   1304  HE2 MET B  93     146.937 128.265 136.422  1.00 50.33           H  
ATOM   1305  HE3 MET B  93     148.414 128.628 137.348  1.00 50.68           H  
ATOM   1306  N   ALA B  94     144.677 132.941 134.627  1.00 49.39           N  
ATOM   1307  CA  ALA B  94     144.253 133.153 133.247  1.00 45.57           C  
ATOM   1308  C   ALA B  94     145.080 134.223 132.509  1.00 47.34           C  
ATOM   1309  O   ALA B  94     145.285 134.117 131.304  1.00 53.36           O  
ATOM   1310  CB  ALA B  94     142.766 133.505 133.260  1.00 48.28           C  
ATOM   1311  H   ALA B  94     144.001 133.070 135.365  1.00 48.84           H  
ATOM   1312  HA  ALA B  94     144.373 132.216 132.703  1.00 48.13           H  
ATOM   1313  HB1 ALA B  94     142.200 132.718 133.759  1.00 48.89           H  
ATOM   1314  HB2 ALA B  94     142.603 134.451 133.776  1.00 48.39           H  
ATOM   1315  HB3 ALA B  94     142.404 133.597 132.235  1.00 48.29           H  
ATOM   1316  N   VAL B  95     145.585 135.235 133.218  1.00 45.36           N  
ATOM   1317  CA  VAL B  95     146.448 136.282 132.649  1.00 46.25           C  
ATOM   1318  C   VAL B  95     147.895 135.815 132.509  1.00 49.21           C  
ATOM   1319  O   VAL B  95     148.531 136.094 131.500  1.00 50.36           O  
ATOM   1320  CB  VAL B  95     146.370 137.565 133.497  1.00 45.15           C  
ATOM   1321  CG1 VAL B  95     147.279 138.676 132.972  1.00 46.85           C  
ATOM   1322  CG2 VAL B  95     144.952 138.131 133.511  1.00 47.71           C  
ATOM   1323  H   VAL B  95     145.340 135.293 134.196  1.00 47.16           H  
ATOM   1324  HA  VAL B  95     146.092 136.530 131.649  1.00 46.91           H  
ATOM   1325  HB  VAL B  95     146.661 137.337 134.522  1.00 46.97           H  
ATOM   1326 HG11 VAL B  95     148.326 138.396 133.087  1.00 47.03           H  
ATOM   1327 HG12 VAL B  95     147.070 138.864 131.919  1.00 47.29           H  
ATOM   1328 HG13 VAL B  95     147.108 139.593 133.535  1.00 46.99           H  
ATOM   1329 HG21 VAL B  95     144.916 139.025 134.133  1.00 47.20           H  
ATOM   1330 HG22 VAL B  95     144.643 138.387 132.498  1.00 47.22           H  
ATOM   1331 HG23 VAL B  95     144.251 137.404 133.922  1.00 47.28           H  
ATOM   1332  N   VAL B  96     148.435 135.114 133.509  1.00 48.33           N  
ATOM   1333  CA  VAL B  96     149.869 134.784 133.585  1.00 42.49           C  
ATOM   1334  C   VAL B  96     150.226 133.450 132.929  1.00 47.70           C  
ATOM   1335  O   VAL B  96     151.287 133.340 132.323  1.00 51.85           O  
ATOM   1336  CB  VAL B  96     150.357 134.868 135.044  1.00 36.87           C  
ATOM   1337  CG1 VAL B  96     151.841 134.533 135.196  1.00 39.48           C  
ATOM   1338  CG2 VAL B  96     150.160 136.279 135.600  1.00 43.17           C  
ATOM   1339  H   VAL B  96     147.864 134.933 134.322  1.00 45.54           H  
ATOM   1340  HA  VAL B  96     150.425 135.542 133.033  1.00 44.43           H  
ATOM   1341  HB  VAL B  96     149.780 134.173 135.654  1.00 44.22           H  
ATOM   1342 HG11 VAL B  96     152.438 135.180 134.553  1.00 44.36           H  
ATOM   1343 HG12 VAL B  96     152.151 134.672 136.231  1.00 44.41           H  
ATOM   1344 HG13 VAL B  96     152.022 133.492 134.926  1.00 43.54           H  
ATOM   1345 HG21 VAL B  96     150.488 136.314 136.638  1.00 44.87           H  
ATOM   1346 HG22 VAL B  96     150.734 136.998 135.016  1.00 44.41           H  
ATOM   1347 HG23 VAL B  96     149.107 136.560 135.577  1.00 44.51           H  
ATOM   1348  N   ALA B  97     149.358 132.438 132.957  1.00 49.49           N  
ATOM   1349  CA  ALA B  97     149.644 131.147 132.338  1.00 47.79           C  
ATOM   1350  C   ALA B  97     149.953 131.212 130.829  1.00 47.54           C  
ATOM   1351  O   ALA B  97     150.909 130.551 130.422  1.00 51.66           O  
ATOM   1352  CB  ALA B  97     148.523 130.158 132.658  1.00 48.73           C  
ATOM   1353  H   ALA B  97     148.479 132.547 133.441  1.00 49.02           H  
ATOM   1354  HA  ALA B  97     150.546 130.759 132.811  1.00 48.74           H  
ATOM   1355  HB1 ALA B  97     148.410 130.068 133.738  1.00 49.04           H  
ATOM   1356  HB2 ALA B  97     147.576 130.481 132.227  1.00 48.90           H  
ATOM   1357  HB3 ALA B  97     148.780 129.178 132.254  1.00 48.56           H  
ATOM   1358  N   PRO B  98     149.259 132.011 129.987  1.00 42.50           N  
ATOM   1359  CA  PRO B  98     149.636 132.223 128.590  1.00 42.69           C  
ATOM   1360  C   PRO B  98     151.079 132.693 128.408  1.00 47.78           C  
ATOM   1361  O   PRO B  98     151.807 132.187 127.557  1.00 50.33           O  
ATOM   1362  CB  PRO B  98     148.655 133.270 128.064  1.00 42.92           C  
ATOM   1363  CG  PRO B  98     147.427 133.076 128.937  1.00 48.25           C  
ATOM   1364  CD  PRO B  98     148.026 132.718 130.281  1.00 46.44           C  
ATOM   1365  HA  PRO B  98     149.495 131.292 128.041  1.00 46.37           H  
ATOM   1366  HB2 PRO B  98     149.044 134.277 128.218  1.00 46.39           H  
ATOM   1367  HB3 PRO B  98     148.426 133.112 127.010  1.00 46.08           H  
ATOM   1368  HG2 PRO B  98     146.818 133.979 128.987  1.00 46.88           H  
ATOM   1369  HG3 PRO B  98     146.844 132.231 128.572  1.00 47.11           H  
ATOM   1370  HD2 PRO B  98     148.252 133.634 130.826  1.00 46.53           H  
ATOM   1371  HD3 PRO B  98     147.322 132.105 130.844  1.00 46.91           H  
ATOM   1372  N   LEU B  99     151.523 133.630 129.244  1.00 40.34           N  
ATOM   1373  CA  LEU B  99     152.870 134.193 129.200  1.00 33.93           C  
ATOM   1374  C   LEU B  99     153.903 133.137 129.552  1.00 39.25           C  
ATOM   1375  O   LEU B  99     154.886 132.977 128.834  1.00 42.10           O  
ATOM   1376  CB  LEU B  99     152.975 135.382 130.173  1.00 37.23           C  
ATOM   1377  CG  LEU B  99     152.560 136.728 129.574  1.00 35.90           C  
ATOM   1378  CD1 LEU B  99     151.144 136.745 129.009  1.00 36.64           C  
ATOM   1379  CD2 LEU B  99     152.635 137.783 130.664  1.00 40.04           C  
ATOM   1380  H   LEU B  99     150.890 133.975 129.951  1.00 40.81           H  
ATOM   1381  HA  LEU B  99     153.092 134.538 128.190  1.00 39.92           H  
ATOM   1382  HB2 LEU B  99     152.387 135.188 131.070  1.00 40.01           H  
ATOM   1383  HB3 LEU B  99     154.015 135.481 130.483  1.00 39.88           H  
ATOM   1384  HG  LEU B  99     153.256 136.994 128.779  1.00 39.48           H  
ATOM   1385 HD11 LEU B  99     151.080 136.087 128.143  1.00 39.61           H  
ATOM   1386 HD12 LEU B  99     150.433 136.423 129.770  1.00 40.30           H  
ATOM   1387 HD13 LEU B  99     150.891 137.755 128.685  1.00 39.59           H  
ATOM   1388 HD21 LEU B  99     152.400 138.761 130.244  1.00 39.39           H  
ATOM   1389 HD22 LEU B  99     151.923 137.548 131.455  1.00 39.52           H  
ATOM   1390 HD23 LEU B  99     153.642 137.815 131.081  1.00 39.99           H  
ATOM   1391  N   VAL B 100     153.666 132.390 130.633  1.00 45.60           N  
ATOM   1392  CA  VAL B 100     154.568 131.340 131.124  1.00 45.10           C  
ATOM   1393  C   VAL B 100     154.681 130.182 130.137  1.00 52.65           C  
ATOM   1394  O   VAL B 100     155.789 129.742 129.843  1.00 51.94           O  
ATOM   1395  CB  VAL B 100     154.112 130.844 132.506  1.00 35.15           C  
ATOM   1396  CG1 VAL B 100     154.961 129.671 133.005  1.00 44.36           C  
ATOM   1397  CG2 VAL B 100     154.240 131.963 133.542  1.00 40.47           C  
ATOM   1398  H   VAL B 100     152.838 132.601 131.172  1.00 43.92           H  
ATOM   1399  HA  VAL B 100     155.567 131.762 131.235  1.00 44.03           H  
ATOM   1400  HB  VAL B 100     153.071 130.525 132.457  1.00 43.29           H  
ATOM   1401 HG11 VAL B 100     154.778 128.782 132.401  1.00 45.15           H  
ATOM   1402 HG12 VAL B 100     156.019 129.929 132.962  1.00 44.50           H  
ATOM   1403 HG13 VAL B 100     154.700 129.438 134.037  1.00 44.61           H  
ATOM   1404 HG21 VAL B 100     153.910 131.608 134.518  1.00 44.54           H  
ATOM   1405 HG22 VAL B 100     155.280 132.282 133.609  1.00 44.25           H  
ATOM   1406 HG23 VAL B 100     153.631 132.821 133.258  1.00 43.87           H  
ATOM   1407  N   LEU B 101     153.559 129.696 129.594  1.00 42.66           N  
ATOM   1408  CA  LEU B 101     153.502 128.532 128.698  1.00 34.89           C  
ATOM   1409  C   LEU B 101     153.921 128.819 127.250  1.00 47.49           C  
ATOM   1410  O   LEU B 101     154.278 127.877 126.548  1.00 53.66           O  
ATOM   1411  CB  LEU B 101     152.082 127.945 128.727  1.00 35.07           C  
ATOM   1412  CG  LEU B 101     151.695 127.275 130.056  1.00 38.09           C  
ATOM   1413  CD1 LEU B 101     150.202 126.974 130.093  1.00 40.61           C  
ATOM   1414  CD2 LEU B 101     152.434 125.954 130.235  1.00 46.49           C  
ATOM   1415  H   LEU B 101     152.681 130.105 129.883  1.00 43.97           H  
ATOM   1416  HA  LEU B 101     154.197 127.777 129.066  1.00 43.34           H  
ATOM   1417  HB2 LEU B 101     151.373 128.743 128.508  1.00 43.34           H  
ATOM   1418  HB3 LEU B 101     151.986 127.203 127.934  1.00 43.64           H  
ATOM   1419  HG  LEU B 101     151.932 127.933 130.892  1.00 43.91           H  
ATOM   1420 HD11 LEU B 101     149.943 126.501 131.040  1.00 43.08           H  
ATOM   1421 HD12 LEU B 101     149.645 127.907 130.007  1.00 44.06           H  
ATOM   1422 HD13 LEU B 101     149.932 126.313 129.270  1.00 44.07           H  
ATOM   1423 HD21 LEU B 101     153.499 126.136 130.373  1.00 44.39           H  
ATOM   1424 HD22 LEU B 101     152.052 125.436 131.114  1.00 44.40           H  
ATOM   1425 HD23 LEU B 101     152.283 125.319 129.362  1.00 44.92           H  
ATOM   1426  N   HIS B 102     153.829 130.069 126.777  1.00 47.26           N  
ATOM   1427  CA  HIS B 102     154.168 130.447 125.368  1.00 44.81           C  
ATOM   1428  C   HIS B 102     153.089 129.903 124.419  1.00 48.36           C  
ATOM   1429  O   HIS B 102     153.446 129.575 123.267  1.00 53.07           O  
ATOM   1430  CB  HIS B 102     155.600 130.020 125.021  1.00 35.81           C  
ATOM   1431  CG  HIS B 102     156.624 130.708 125.856  1.00 45.88           C  
ATOM   1432  ND1 HIS B 102     157.930 130.281 125.942  1.00 59.63           N  
ATOM   1433  CD2 HIS B 102     156.525 131.771 126.658  1.00 53.29           C  
ATOM   1434  CE1 HIS B 102     158.595 131.081 126.761  1.00 54.98           C  
ATOM   1435  NE2 HIS B 102     157.760 131.993 127.209  1.00 56.43           N  
ATOM   1436  H   HIS B 102     153.553 130.763 127.284  1.00 48.22           H  
ATOM   1437  HA  HIS B 102     154.135 131.434 125.325  1.00 48.78           H  
ATOM   1438  HB2 HIS B 102     155.686 129.051 125.141  1.00 48.31           H  
ATOM   1439  HB3 HIS B 102     155.769 130.226 124.077  1.00 47.38           H  
ATOM   1440  HD1 HIS B 102     158.268 129.591 125.513  1.00 50.05           H  
ATOM   1441  HD2 HIS B 102     155.755 132.281 126.812  1.00 49.57           H  
ATOM   1442  HE1 HIS B 102     159.505 131.005 126.987  1.00 49.40           H  
ATOM   1443  N   LEU B 103     151.834 129.817 124.873  1.00 47.24           N  
ATOM   1444  CA  LEU B 103     150.685 129.387 124.080  1.00 55.50           C  
ATOM   1445  C   LEU B 103     149.582 130.461 124.155  1.00 59.99           C  
ATOM   1446  O   LEU B 103     149.446 131.090 125.205  1.00 59.71           O  
ATOM   1447  CB  LEU B 103     150.164 128.026 124.573  1.00 50.22           C  
ATOM   1448  CG  LEU B 103     151.177 126.879 124.618  1.00 49.70           C  
ATOM   1449  CD1 LEU B 103     150.532 125.691 125.319  1.00 53.19           C  
ATOM   1450  CD2 LEU B 103     151.655 126.449 123.237  1.00 52.58           C  
ATOM   1451  H   LEU B 103     151.652 130.096 125.826  1.00 51.28           H  
ATOM   1452  HA  LEU B 103     150.996 129.269 123.042  1.00 53.39           H  
ATOM   1453  HB2 LEU B 103     149.796 128.165 125.590  1.00 52.21           H  
ATOM   1454  HB3 LEU B 103     149.320 127.727 123.952  1.00 52.37           H  
ATOM   1455  HG  LEU B 103     152.044 127.179 125.207  1.00 52.59           H  
ATOM   1456 HD11 LEU B 103     149.653 125.360 124.765  1.00 53.38           H  
ATOM   1457 HD12 LEU B 103     151.246 124.871 125.382  1.00 53.17           H  
ATOM   1458 HD13 LEU B 103     150.236 125.973 126.329  1.00 52.67           H  
ATOM   1459 HD21 LEU B 103     150.805 126.145 122.626  1.00 53.18           H  
ATOM   1460 HD22 LEU B 103     152.172 127.277 122.752  1.00 52.97           H  
ATOM   1461 HD23 LEU B 103     152.350 125.615 123.333  1.00 52.78           H  
ATOM   1462  N   PRO B 104     148.794 130.699 123.084  1.00 50.06           N  
ATOM   1463  CA  PRO B 104     147.688 131.658 123.087  1.00 47.67           C  
ATOM   1464  C   PRO B 104     146.659 131.416 124.191  1.00 53.07           C  
ATOM   1465  O   PRO B 104     146.327 130.276 124.499  1.00 54.36           O  
ATOM   1466  CB  PRO B 104     147.040 131.544 121.711  1.00 49.05           C  
ATOM   1467  CG  PRO B 104     148.181 131.062 120.826  1.00 48.52           C  
ATOM   1468  CD  PRO B 104     148.961 130.140 121.754  1.00 45.09           C  
ATOM   1469  HA  PRO B 104     148.105 132.659 123.199  1.00 50.22           H  
ATOM   1470  HB2 PRO B 104     146.255 130.787 121.721  1.00 50.26           H  
ATOM   1471  HB3 PRO B 104     146.643 132.500 121.370  1.00 50.56           H  
ATOM   1472  HG2 PRO B 104     147.818 130.536 119.943  1.00 50.68           H  
ATOM   1473  HG3 PRO B 104     148.806 131.908 120.542  1.00 50.41           H  
ATOM   1474  HD2 PRO B 104     148.536 129.137 121.725  1.00 50.27           H  
ATOM   1475  HD3 PRO B 104     150.005 130.121 121.444  1.00 49.59           H  
ATOM   1476  N   ALA B 105     146.097 132.476 124.765  1.00 56.32           N  
ATOM   1477  CA  ALA B 105     145.193 132.365 125.910  1.00 55.09           C  
ATOM   1478  C   ALA B 105     143.934 131.534 125.625  1.00 58.26           C  
ATOM   1479  O   ALA B 105     143.409 130.881 126.522  1.00 60.17           O  
ATOM   1480  CB  ALA B 105     144.837 133.778 126.377  1.00 55.47           C  
ATOM   1481  H   ALA B 105     146.379 133.399 124.468  1.00 55.57           H  
ATOM   1482  HA  ALA B 105     145.725 131.862 126.717  1.00 55.44           H  
ATOM   1483  HB1 ALA B 105     145.745 134.331 126.616  1.00 56.06           H  
ATOM   1484  HB2 ALA B 105     144.290 134.305 125.596  1.00 55.91           H  
ATOM   1485  HB3 ALA B 105     144.214 133.722 127.270  1.00 56.10           H  
ATOM   1486  N   GLU B 106     143.480 131.502 124.371  1.00 67.32           N  
ATOM   1487  CA  GLU B 106     142.370 130.659 123.911  1.00 66.23           C  
ATOM   1488  C   GLU B 106     142.716 129.160 123.935  1.00 65.47           C  
ATOM   1489  O   GLU B 106     141.860 128.330 124.234  1.00 68.65           O  
ATOM   1490  CB  GLU B 106     141.983 131.069 122.479  1.00 68.46           C  
ATOM   1491  CG  GLU B 106     141.627 132.555 122.297  1.00 69.90           C  
ATOM   1492  CD  GLU B 106     140.481 133.043 123.202  1.00 70.25           C  
ATOM   1493  OE1 GLU B 106     139.564 132.250 123.517  1.00 69.94           O  
ATOM   1494  OE2 GLU B 106     140.481 134.238 123.578  1.00 68.15           O  
ATOM   1495  H   GLU B 106     143.943 132.089 123.693  1.00 66.53           H  
ATOM   1496  HA  GLU B 106     141.509 130.804 124.565  1.00 66.93           H  
ATOM   1497  HB2 GLU B 106     142.816 130.842 121.813  1.00 67.15           H  
ATOM   1498  HB3 GLU B 106     141.136 130.463 122.159  1.00 67.30           H  
ATOM   1499  HG2 GLU B 106     142.519 133.155 122.475  1.00 67.50           H  
ATOM   1500  HG3 GLU B 106     141.343 132.708 121.256  1.00 67.38           H  
ATOM   1501  N   GLU B 107     143.967 128.783 123.662  1.00 63.12           N  
ATOM   1502  CA  GLU B 107     144.445 127.407 123.790  1.00 62.53           C  
ATOM   1503  C   GLU B 107     144.493 126.970 125.260  1.00 64.72           C  
ATOM   1504  O   GLU B 107     143.993 125.897 125.586  1.00 64.56           O  
ATOM   1505  CB  GLU B 107     145.800 127.260 123.083  1.00 60.37           C  
ATOM   1506  CG  GLU B 107     146.390 125.858 123.278  1.00 59.06           C  
ATOM   1507  CD  GLU B 107     147.431 125.461 122.220  1.00 63.13           C  
ATOM   1508  OE1 GLU B 107     148.028 126.341 121.565  1.00 65.43           O  
ATOM   1509  OE2 GLU B 107     147.621 124.238 122.021  1.00 63.98           O  
ATOM   1510  H   GLU B 107     144.657 129.501 123.496  1.00 62.28           H  
ATOM   1511  HA  GLU B 107     143.743 126.743 123.286  1.00 62.24           H  
ATOM   1512  HB2 GLU B 107     145.639 127.444 122.021  1.00 61.65           H  
ATOM   1513  HB3 GLU B 107     146.514 127.991 123.462  1.00 61.99           H  
ATOM   1514  HG2 GLU B 107     146.834 125.792 124.272  1.00 61.93           H  
ATOM   1515  HG3 GLU B 107     145.567 125.145 123.230  1.00 61.91           H  
ATOM   1516  N   ILE B 108     144.989 127.818 126.172  1.00 61.29           N  
ATOM   1517  CA  ILE B 108     144.937 127.552 127.619  1.00 58.24           C  
ATOM   1518  C   ILE B 108     143.489 127.352 128.074  1.00 61.12           C  
ATOM   1519  O   ILE B 108     143.196 126.364 128.749  1.00 63.48           O  
ATOM   1520  CB  ILE B 108     145.629 128.671 128.446  1.00 57.14           C  
ATOM   1521  CG1 ILE B 108     147.143 128.764 128.184  1.00 57.71           C  
ATOM   1522  CG2 ILE B 108     145.478 128.466 129.965  1.00 60.44           C  
ATOM   1523  CD1 ILE B 108     147.527 129.876 127.224  1.00 63.48           C  
ATOM   1524  H   ILE B 108     145.388 128.686 125.844  1.00 59.44           H  
ATOM   1525  HA  ILE B 108     145.455 126.613 127.815  1.00 59.01           H  
ATOM   1526  HB  ILE B 108     145.169 129.630 128.209  1.00 58.51           H  
ATOM   1527 HG12 ILE B 108     147.659 128.983 129.119  1.00 58.08           H  
ATOM   1528 HG13 ILE B 108     147.521 127.814 127.811  1.00 57.73           H  
ATOM   1529 HG21 ILE B 108     145.878 127.493 130.251  1.00 58.87           H  
ATOM   1530 HG22 ILE B 108     146.008 129.247 130.508  1.00 59.01           H  
ATOM   1531 HG23 ILE B 108     144.432 128.534 130.267  1.00 59.11           H  
ATOM   1532 HD11 ILE B 108     147.186 129.645 126.216  1.00 58.58           H  
ATOM   1533 HD12 ILE B 108     147.097 130.821 127.557  1.00 58.17           H  
ATOM   1534 HD13 ILE B 108     148.614 129.968 127.226  1.00 59.47           H  
ATOM   1535  N   ALA B 109     142.588 128.270 127.713  1.00 67.39           N  
ATOM   1536  CA  ALA B 109     141.199 128.238 128.162  1.00 69.05           C  
ATOM   1537  C   ALA B 109     140.427 127.032 127.601  1.00 69.72           C  
ATOM   1538  O   ALA B 109     139.731 126.344 128.347  1.00 70.23           O  
ATOM   1539  CB  ALA B 109     140.535 129.563 127.775  1.00 69.12           C  
ATOM   1540  H   ALA B 109     142.898 129.077 127.192  1.00 67.19           H  
ATOM   1541  HA  ALA B 109     141.186 128.158 129.249  1.00 67.84           H  
ATOM   1542  HB1 ALA B 109     139.505 129.574 128.131  1.00 68.28           H  
ATOM   1543  HB2 ALA B 109     141.072 130.394 128.232  1.00 67.90           H  
ATOM   1544  HB3 ALA B 109     140.538 129.686 126.692  1.00 67.99           H  
ATOM   1545  N   SER B 110     140.568 126.738 126.305  1.00 70.28           N  
ATOM   1546  CA  SER B 110     139.852 125.628 125.659  1.00 71.72           C  
ATOM   1547  C   SER B 110     140.396 124.243 126.034  1.00 73.49           C  
ATOM   1548  O   SER B 110     139.609 123.302 126.150  1.00 73.26           O  
ATOM   1549  CB  SER B 110     139.826 125.808 124.138  1.00 71.02           C  
ATOM   1550  OG  SER B 110     141.131 125.859 123.597  1.00 72.24           O  
ATOM   1551  H   SER B 110     141.143 127.342 125.735  1.00 70.49           H  
ATOM   1552  HA  SER B 110     138.815 125.656 125.993  1.00 71.08           H  
ATOM   1553  HB2 SER B 110     139.284 124.976 123.690  1.00 70.94           H  
ATOM   1554  HB3 SER B 110     139.302 126.732 123.894  1.00 70.99           H  
ATOM   1555  HG  SER B 110     141.467 126.742 123.770  1.00 70.92           H  
ATOM   1556  N   LYS B 111     141.707 124.093 126.276  1.00 68.11           N  
ATOM   1557  CA  LYS B 111     142.324 122.820 126.702  1.00 67.31           C  
ATOM   1558  C   LYS B 111     142.454 122.657 128.226  1.00 68.65           C  
ATOM   1559  O   LYS B 111     142.978 121.643 128.684  1.00 70.51           O  
ATOM   1560  CB  LYS B 111     143.675 122.614 125.996  1.00 67.92           C  
ATOM   1561  CG  LYS B 111     143.542 122.578 124.468  1.00 68.04           C  
ATOM   1562  CD  LYS B 111     144.890 122.255 123.815  1.00 68.84           C  
ATOM   1563  CE  LYS B 111     144.734 122.260 122.292  1.00 70.15           C  
ATOM   1564  NZ  LYS B 111     146.030 122.020 121.611  1.00 70.45           N  
ATOM   1565  H   LYS B 111     142.318 124.876 126.092  1.00 68.30           H  
ATOM   1566  HA  LYS B 111     141.678 122.000 126.387  1.00 68.58           H  
ATOM   1567  HB2 LYS B 111     144.357 123.418 126.269  1.00 68.39           H  
ATOM   1568  HB3 LYS B 111     144.108 121.669 126.324  1.00 68.73           H  
ATOM   1569  HG2 LYS B 111     142.817 121.813 124.189  1.00 68.44           H  
ATOM   1570  HG3 LYS B 111     143.194 123.545 124.107  1.00 68.59           H  
ATOM   1571  HD2 LYS B 111     145.627 122.999 124.118  1.00 68.66           H  
ATOM   1572  HD3 LYS B 111     145.224 121.271 124.144  1.00 68.58           H  
ATOM   1573  HE2 LYS B 111     144.018 121.487 122.014  1.00 68.50           H  
ATOM   1574  HE3 LYS B 111     144.325 123.222 121.983  1.00 68.78           H  
ATOM   1575  HZ1 LYS B 111     145.910 121.970 120.610  1.00 68.46           H  
ATOM   1576  HZ2 LYS B 111     146.680 122.770 121.798  1.00 68.78           H  
ATOM   1577  HZ3 LYS B 111     146.451 121.155 121.919  1.00 68.80           H  
ATOM   1578  N   HIS B 112     141.994 123.632 129.018  1.00 70.30           N  
ATOM   1579  CA  HIS B 112     142.077 123.648 130.488  1.00 71.10           C  
ATOM   1580  C   HIS B 112     143.516 123.512 131.041  1.00 70.60           C  
ATOM   1581  O   HIS B 112     143.735 122.935 132.106  1.00 71.46           O  
ATOM   1582  CB  HIS B 112     141.060 122.660 131.102  1.00 74.43           C  
ATOM   1583  CG  HIS B 112     139.623 123.120 131.045  1.00 74.56           C  
ATOM   1584  ND1 HIS B 112     138.811 123.362 132.134  1.00 74.46           N  
ATOM   1585  CD2 HIS B 112     138.857 123.309 129.926  1.00 73.18           C  
ATOM   1586  CE1 HIS B 112     137.593 123.701 131.684  1.00 73.83           C  
ATOM   1587  NE2 HIS B 112     137.570 123.682 130.339  1.00 73.31           N  
ATOM   1588  H   HIS B 112     141.602 124.447 128.568  1.00 71.54           H  
ATOM   1589  HA  HIS B 112     141.760 124.643 130.802  1.00 71.77           H  
ATOM   1590  HB2 HIS B 112     141.142 121.689 130.614  1.00 72.49           H  
ATOM   1591  HB3 HIS B 112     141.297 122.505 132.155  1.00 72.45           H  
ATOM   1592  HD1 HIS B 112     139.059 123.269 133.108  1.00 72.20           H  
ATOM   1593  HD2 HIS B 112     139.184 123.173 128.905  1.00 72.33           H  
ATOM   1594  HE1 HIS B 112     136.748 123.938 132.314  1.00 72.37           H  
ATOM   1595  N   LEU B 113     144.522 124.068 130.353  1.00 66.23           N  
ATOM   1596  CA  LEU B 113     145.939 123.916 130.742  1.00 66.91           C  
ATOM   1597  C   LEU B 113     146.292 124.602 132.076  1.00 67.62           C  
ATOM   1598  O   LEU B 113     147.245 124.202 132.741  1.00 67.89           O  
ATOM   1599  CB  LEU B 113     146.864 124.447 129.631  1.00 66.02           C  
ATOM   1600  CG  LEU B 113     146.670 123.820 128.243  1.00 66.00           C  
ATOM   1601  CD1 LEU B 113     147.662 124.423 127.251  1.00 64.21           C  
ATOM   1602  CD2 LEU B 113     146.870 122.306 128.251  1.00 65.29           C  
ATOM   1603  H   LEU B 113     144.290 124.588 129.518  1.00 66.02           H  
ATOM   1604  HA  LEU B 113     146.145 122.855 130.879  1.00 65.98           H  
ATOM   1605  HB2 LEU B 113     146.719 125.524 129.547  1.00 65.40           H  
ATOM   1606  HB3 LEU B 113     147.896 124.278 129.938  1.00 65.61           H  
ATOM   1607  HG  LEU B 113     145.662 124.045 127.896  1.00 65.86           H  
ATOM   1608 HD11 LEU B 113     147.491 124.005 126.259  1.00 65.28           H  
ATOM   1609 HD12 LEU B 113     147.529 125.503 127.197  1.00 64.69           H  
ATOM   1610 HD13 LEU B 113     148.683 124.201 127.561  1.00 65.01           H  
ATOM   1611 HD21 LEU B 113     146.789 121.919 127.235  1.00 65.73           H  
ATOM   1612 HD22 LEU B 113     147.854 122.061 128.651  1.00 65.62           H  
ATOM   1613 HD23 LEU B 113     146.100 121.831 128.859  1.00 65.63           H  
ATOM   1614  N   ALA B 114     145.523 125.616 132.472  1.00 66.50           N  
ATOM   1615  CA  ALA B 114     145.688 126.371 133.714  1.00 67.02           C  
ATOM   1616  C   ALA B 114     144.600 126.068 134.764  1.00 68.28           C  
ATOM   1617  O   ALA B 114     144.498 126.769 135.767  1.00 67.45           O  
ATOM   1618  CB  ALA B 114     145.757 127.861 133.358  1.00 67.32           C  
ATOM   1619  H   ALA B 114     144.763 125.886 131.864  1.00 65.55           H  
ATOM   1620  HA  ALA B 114     146.639 126.100 134.171  1.00 65.69           H  
ATOM   1621  HB1 ALA B 114     144.806 128.193 132.941  1.00 65.11           H  
ATOM   1622  HB2 ALA B 114     145.975 128.450 134.249  1.00 65.24           H  
ATOM   1623  HB3 ALA B 114     146.550 128.027 132.629  1.00 65.76           H  
ATOM   1624  N   ASP B 115     143.761 125.050 134.553  1.00 69.83           N  
ATOM   1625  CA  ASP B 115     142.690 124.681 135.484  1.00 69.04           C  
ATOM   1626  C   ASP B 115     143.225 123.853 136.663  1.00 68.78           C  
ATOM   1627  O   ASP B 115     143.534 122.673 136.516  1.00 69.85           O  
ATOM   1628  CB  ASP B 115     141.592 123.948 134.709  1.00 70.87           C  
ATOM   1629  CG  ASP B 115     140.335 123.671 135.538  1.00 72.04           C  
ATOM   1630  OD1 ASP B 115     140.318 123.964 136.755  1.00 70.89           O  
ATOM   1631  OD2 ASP B 115     139.351 123.179 134.938  1.00 70.09           O  
ATOM   1632  H   ASP B 115     143.902 124.461 133.745  1.00 69.12           H  
ATOM   1633  HA  ASP B 115     142.246 125.594 135.881  1.00 69.01           H  
ATOM   1634  HB2 ASP B 115     141.310 124.558 133.850  1.00 69.50           H  
ATOM   1635  HB3 ASP B 115     141.986 123.003 134.336  1.00 69.50           H  
ATOM   1636  N   THR B 116     143.341 124.472 137.840  1.00 58.35           N  
ATOM   1637  CA  THR B 116     143.853 123.827 139.060  1.00 54.84           C  
ATOM   1638  C   THR B 116     142.814 122.988 139.811  1.00 54.62           C  
ATOM   1639  O   THR B 116     143.172 122.278 140.749  1.00 57.04           O  
ATOM   1640  CB  THR B 116     144.484 124.845 140.018  1.00 55.78           C  
ATOM   1641  OG1 THR B 116     143.574 125.857 140.378  1.00 57.39           O  
ATOM   1642  CG2 THR B 116     145.711 125.529 139.437  1.00 55.88           C  
ATOM   1643  H   THR B 116     143.072 125.444 137.888  1.00 56.68           H  
ATOM   1644  HA  THR B 116     144.646 123.137 138.773  1.00 56.01           H  
ATOM   1645  HB  THR B 116     144.795 124.324 140.924  1.00 55.59           H  
ATOM   1646  HG1 THR B 116     143.717 126.595 139.780  1.00 55.61           H  
ATOM   1647 HG21 THR B 116     145.465 126.044 138.508  1.00 55.62           H  
ATOM   1648 HG22 THR B 116     146.112 126.242 140.157  1.00 55.39           H  
ATOM   1649 HG23 THR B 116     146.476 124.781 139.233  1.00 56.00           H  
ATOM   1650  N   GLY B 117     141.533 123.034 139.440  1.00 54.49           N  
ATOM   1651  CA  GLY B 117     140.477 122.270 140.109  1.00 51.79           C  
ATOM   1652  C   GLY B 117     140.379 122.535 141.614  1.00 50.59           C  
ATOM   1653  O   GLY B 117     140.554 123.658 142.082  1.00 53.86           O  
ATOM   1654  H   GLY B 117     141.279 123.583 138.631  1.00 54.48           H  
ATOM   1655  HA2 GLY B 117     139.514 122.513 139.659  1.00 53.22           H  
ATOM   1656  HA3 GLY B 117     140.661 121.207 139.949  1.00 53.41           H  
ATOM   1657  N   VAL B 118     140.104 121.489 142.393  1.00 48.43           N  
ATOM   1658  CA  VAL B 118     139.996 121.543 143.863  1.00 47.19           C  
ATOM   1659  C   VAL B 118     141.292 121.969 144.558  1.00 48.16           C  
ATOM   1660  O   VAL B 118     141.232 122.603 145.609  1.00 50.42           O  
ATOM   1661  CB  VAL B 118     139.470 120.189 144.384  1.00 47.44           C  
ATOM   1662  CG1 VAL B 118     139.418 120.053 145.903  1.00 47.69           C  
ATOM   1663  CG2 VAL B 118     138.050 119.979 143.858  1.00 51.14           C  
ATOM   1664  H   VAL B 118     139.958 120.597 141.942  1.00 49.69           H  
ATOM   1665  HA  VAL B 118     139.263 122.306 144.124  1.00 49.54           H  
ATOM   1666  HB  VAL B 118     140.106 119.389 144.006  1.00 49.14           H  
ATOM   1667 HG11 VAL B 118     140.429 120.029 146.311  1.00 49.51           H  
ATOM   1668 HG12 VAL B 118     138.871 120.891 146.334  1.00 49.28           H  
ATOM   1669 HG13 VAL B 118     138.924 119.121 146.176  1.00 49.32           H  
ATOM   1670 HG21 VAL B 118     138.036 120.048 142.771  1.00 49.70           H  
ATOM   1671 HG22 VAL B 118     137.695 118.989 144.145  1.00 49.73           H  
ATOM   1672 HG23 VAL B 118     137.377 120.727 144.278  1.00 49.68           H  
ATOM   1673  N   LEU B 119     142.463 121.709 143.979  1.00 48.29           N  
ATOM   1674  CA  LEU B 119     143.754 122.067 144.572  1.00 44.88           C  
ATOM   1675  C   LEU B 119     143.925 123.584 144.719  1.00 47.12           C  
ATOM   1676  O   LEU B 119     144.368 124.055 145.765  1.00 50.57           O  
ATOM   1677  CB  LEU B 119     144.860 121.389 143.746  1.00 43.86           C  
ATOM   1678  CG  LEU B 119     146.263 121.520 144.356  1.00 47.95           C  
ATOM   1679  CD1 LEU B 119     147.067 120.246 144.105  1.00 48.54           C  
ATOM   1680  CD2 LEU B 119     147.037 122.687 143.745  1.00 52.15           C  
ATOM   1681  H   LEU B 119     142.462 121.222 143.094  1.00 48.49           H  
ATOM   1682  HA  LEU B 119     143.788 121.649 145.578  1.00 47.71           H  
ATOM   1683  HB2 LEU B 119     144.611 120.329 143.686  1.00 47.77           H  
ATOM   1684  HB3 LEU B 119     144.866 121.780 142.728  1.00 47.59           H  
ATOM   1685  HG  LEU B 119     146.185 121.665 145.434  1.00 47.52           H  
ATOM   1686 HD11 LEU B 119     148.072 120.358 144.513  1.00 48.12           H  
ATOM   1687 HD12 LEU B 119     146.583 119.406 144.602  1.00 47.74           H  
ATOM   1688 HD13 LEU B 119     147.132 120.042 143.037  1.00 47.77           H  
ATOM   1689 HD21 LEU B 119     147.143 122.553 142.668  1.00 48.24           H  
ATOM   1690 HD22 LEU B 119     146.514 123.625 143.933  1.00 48.12           H  
ATOM   1691 HD23 LEU B 119     148.028 122.745 144.195  1.00 48.59           H  
ATOM   1692  N   GLY B 120     143.483 124.369 143.736  1.00 47.05           N  
ATOM   1693  CA  GLY B 120     143.446 125.827 143.854  1.00 47.09           C  
ATOM   1694  C   GLY B 120     142.419 126.331 144.874  1.00 47.34           C  
ATOM   1695  O   GLY B 120     142.634 127.347 145.538  1.00 49.94           O  
ATOM   1696  H   GLY B 120     143.112 123.935 142.903  1.00 48.53           H  
ATOM   1697  HA2 GLY B 120     144.435 126.179 144.148  1.00 47.80           H  
ATOM   1698  HA3 GLY B 120     143.193 126.259 142.886  1.00 48.19           H  
ATOM   1699  N   GLY B 121     141.340 125.581 145.088  1.00 44.64           N  
ATOM   1700  CA  GLY B 121     140.388 125.800 146.175  1.00 44.02           C  
ATOM   1701  C   GLY B 121     141.025 125.622 147.549  1.00 41.06           C  
ATOM   1702  O   GLY B 121     140.976 126.527 148.378  1.00 47.44           O  
ATOM   1703  H   GLY B 121     141.229 124.751 144.524  1.00 45.68           H  
ATOM   1704  HA2 GLY B 121     139.957 126.798 146.104  1.00 45.09           H  
ATOM   1705  HA3 GLY B 121     139.592 125.061 146.085  1.00 45.37           H  
ATOM   1706  N   ILE B 122     141.707 124.501 147.765  1.00 38.36           N  
ATOM   1707  CA  ILE B 122     142.433 124.199 149.004  1.00 41.63           C  
ATOM   1708  C   ILE B 122     143.473 125.284 149.312  1.00 41.15           C  
ATOM   1709  O   ILE B 122     143.496 125.802 150.423  1.00 44.80           O  
ATOM   1710  CB  ILE B 122     143.041 122.778 148.929  1.00 43.13           C  
ATOM   1711  CG1 ILE B 122     141.918 121.716 148.941  1.00 44.71           C  
ATOM   1712  CG2 ILE B 122     144.020 122.516 150.082  1.00 45.20           C  
ATOM   1713  CD1 ILE B 122     142.381 120.321 148.518  1.00 45.14           C  
ATOM   1714  H   ILE B 122     141.704 123.806 147.032  1.00 44.20           H  
ATOM   1715  HA  ILE B 122     141.721 124.213 149.829  1.00 44.21           H  
ATOM   1716  HB  ILE B 122     143.595 122.690 147.994  1.00 44.00           H  
ATOM   1717 HG12 ILE B 122     141.482 121.659 149.938  1.00 43.95           H  
ATOM   1718 HG13 ILE B 122     141.127 122.011 148.252  1.00 44.67           H  
ATOM   1719 HG21 ILE B 122     143.518 122.642 151.041  1.00 44.09           H  
ATOM   1720 HG22 ILE B 122     144.421 121.505 150.021  1.00 43.88           H  
ATOM   1721 HG23 ILE B 122     144.868 123.199 150.029  1.00 44.02           H  
ATOM   1722 HD11 ILE B 122     143.083 119.910 149.243  1.00 44.16           H  
ATOM   1723 HD12 ILE B 122     141.517 119.658 148.465  1.00 44.19           H  
ATOM   1724 HD13 ILE B 122     142.852 120.367 147.537  1.00 44.02           H  
ATOM   1725  N   ILE B 123     144.265 125.716 148.330  1.00 40.57           N  
ATOM   1726  CA  ILE B 123     145.230 126.816 148.486  1.00 40.44           C  
ATOM   1727  C   ILE B 123     144.545 128.141 148.848  1.00 42.81           C  
ATOM   1728  O   ILE B 123     144.992 128.836 149.756  1.00 45.63           O  
ATOM   1729  CB  ILE B 123     146.091 126.938 147.214  1.00 42.65           C  
ATOM   1730  CG1 ILE B 123     147.018 125.715 147.084  1.00 43.30           C  
ATOM   1731  CG2 ILE B 123     146.924 128.221 147.230  1.00 45.07           C  
ATOM   1732  CD1 ILE B 123     147.747 125.623 145.746  1.00 46.39           C  
ATOM   1733  H   ILE B 123     144.228 125.230 147.445  1.00 44.19           H  
ATOM   1734  HA  ILE B 123     145.896 126.575 149.314  1.00 43.79           H  
ATOM   1735  HB  ILE B 123     145.431 126.975 146.347  1.00 44.11           H  
ATOM   1736 HG12 ILE B 123     147.756 125.733 147.886  1.00 43.45           H  
ATOM   1737 HG13 ILE B 123     146.435 124.801 147.197  1.00 44.03           H  
ATOM   1738 HG21 ILE B 123     147.545 128.278 146.336  1.00 44.35           H  
ATOM   1739 HG22 ILE B 123     146.273 129.095 147.224  1.00 44.47           H  
ATOM   1740 HG23 ILE B 123     147.561 128.249 148.113  1.00 43.72           H  
ATOM   1741 HD11 ILE B 123     148.494 126.412 145.659  1.00 44.22           H  
ATOM   1742 HD12 ILE B 123     148.259 124.663 145.684  1.00 44.69           H  
ATOM   1743 HD13 ILE B 123     147.031 125.703 144.928  1.00 44.46           H  
ATOM   1744  N   SER B 124     143.424 128.480 148.218  1.00 42.68           N  
ATOM   1745  CA  SER B 124     142.666 129.696 148.545  1.00 39.59           C  
ATOM   1746  C   SER B 124     142.110 129.680 149.970  1.00 44.10           C  
ATOM   1747  O   SER B 124     142.146 130.695 150.660  1.00 49.24           O  
ATOM   1748  CB  SER B 124     141.518 129.883 147.562  1.00 41.44           C  
ATOM   1749  OG  SER B 124     142.028 129.942 146.250  1.00 44.46           O  
ATOM   1750  H   SER B 124     143.081 127.869 147.491  1.00 44.34           H  
ATOM   1751  HA  SER B 124     143.326 130.559 148.457  1.00 43.54           H  
ATOM   1752  HB2 SER B 124     140.811 129.058 147.644  1.00 43.80           H  
ATOM   1753  HB3 SER B 124     141.002 130.816 147.789  1.00 43.83           H  
ATOM   1754  HG  SER B 124     142.352 129.075 145.996  1.00 44.41           H  
ATOM   1755  N   GLY B 125     141.659 128.523 150.453  1.00 37.74           N  
ATOM   1756  CA  GLY B 125     141.289 128.329 151.850  1.00 38.68           C  
ATOM   1757  C   GLY B 125     142.473 128.408 152.812  1.00 43.03           C  
ATOM   1758  O   GLY B 125     142.348 128.996 153.882  1.00 45.88           O  
ATOM   1759  H   GLY B 125     141.632 127.725 149.835  1.00 42.17           H  
ATOM   1760  HA2 GLY B 125     140.555 129.082 152.138  1.00 42.06           H  
ATOM   1761  HA3 GLY B 125     140.833 127.345 151.957  1.00 42.10           H  
ATOM   1762  N   ALA B 126     143.638 127.883 152.438  1.00 39.57           N  
ATOM   1763  CA  ALA B 126     144.855 127.959 153.237  1.00 37.12           C  
ATOM   1764  C   ALA B 126     145.380 129.391 153.395  1.00 41.11           C  
ATOM   1765  O   ALA B 126     145.778 129.772 154.491  1.00 45.87           O  
ATOM   1766  CB  ALA B 126     145.900 127.044 152.600  1.00 41.75           C  
ATOM   1767  H   ALA B 126     143.676 127.360 151.575  1.00 42.18           H  
ATOM   1768  HA  ALA B 126     144.636 127.577 154.234  1.00 41.07           H  
ATOM   1769  HB1 ALA B 126     145.507 126.031 152.516  1.00 41.81           H  
ATOM   1770  HB2 ALA B 126     146.175 127.407 151.610  1.00 41.93           H  
ATOM   1771  HB3 ALA B 126     146.793 127.021 153.225  1.00 42.10           H  
ATOM   1772  N   ILE B 127     145.302 130.217 152.347  1.00 42.43           N  
ATOM   1773  CA  ILE B 127     145.534 131.666 152.435  1.00 39.51           C  
ATOM   1774  C   ILE B 127     144.556 132.291 153.429  1.00 40.45           C  
ATOM   1775  O   ILE B 127     144.991 132.901 154.397  1.00 45.17           O  
ATOM   1776  CB  ILE B 127     145.446 132.337 151.041  1.00 42.36           C  
ATOM   1777  CG1 ILE B 127     146.587 131.928 150.086  1.00 45.48           C  
ATOM   1778  CG2 ILE B 127     145.388 133.869 151.138  1.00 44.84           C  
ATOM   1779  CD1 ILE B 127     148.002 132.325 150.523  1.00 44.35           C  
ATOM   1780  H   ILE B 127     145.033 129.823 151.457  1.00 43.31           H  
ATOM   1781  HA  ILE B 127     146.532 131.836 152.838  1.00 42.90           H  
ATOM   1782  HB  ILE B 127     144.515 132.017 150.574  1.00 43.33           H  
ATOM   1783 HG12 ILE B 127     146.572 130.845 149.957  1.00 43.87           H  
ATOM   1784 HG13 ILE B 127     146.397 132.368 149.107  1.00 43.45           H  
ATOM   1785 HG21 ILE B 127     145.427 134.305 150.139  1.00 43.69           H  
ATOM   1786 HG22 ILE B 127     144.454 134.184 151.601  1.00 43.81           H  
ATOM   1787 HG23 ILE B 127     146.222 134.243 151.732  1.00 43.43           H  
ATOM   1788 HD11 ILE B 127     148.088 133.408 150.609  1.00 43.37           H  
ATOM   1789 HD12 ILE B 127     148.252 131.861 151.477  1.00 42.97           H  
ATOM   1790 HD13 ILE B 127     148.716 131.978 149.776  1.00 44.00           H  
ATOM   1791  N   ALA B 128     143.247 132.101 153.263  1.00 38.26           N  
ATOM   1792  CA  ALA B 128     142.255 132.702 154.146  1.00 42.32           C  
ATOM   1793  C   ALA B 128     142.431 132.306 155.619  1.00 43.46           C  
ATOM   1794  O   ALA B 128     142.358 133.157 156.499  1.00 50.78           O  
ATOM   1795  CB  ALA B 128     140.881 132.314 153.620  1.00 46.08           C  
ATOM   1796  H   ALA B 128     142.925 131.583 152.458  1.00 43.72           H  
ATOM   1797  HA  ALA B 128     142.351 133.786 154.089  1.00 44.41           H  
ATOM   1798  HB1 ALA B 128     140.110 132.756 154.252  1.00 44.94           H  
ATOM   1799  HB2 ALA B 128     140.766 132.685 152.602  1.00 44.86           H  
ATOM   1800  HB3 ALA B 128     140.766 131.230 153.626  1.00 44.22           H  
ATOM   1801  N   ALA B 129     142.716 131.038 155.904  1.00 42.28           N  
ATOM   1802  CA  ALA B 129     142.993 130.555 157.250  1.00 41.85           C  
ATOM   1803  C   ALA B 129     144.269 131.154 157.856  1.00 39.62           C  
ATOM   1804  O   ALA B 129     144.247 131.621 158.993  1.00 46.10           O  
ATOM   1805  CB  ALA B 129     143.054 129.030 157.214  1.00 41.99           C  
ATOM   1806  H   ALA B 129     142.730 130.369 155.147  1.00 43.20           H  
ATOM   1807  HA  ALA B 129     142.164 130.852 157.892  1.00 43.15           H  
ATOM   1808  HB1 ALA B 129     142.102 128.623 156.872  1.00 43.51           H  
ATOM   1809  HB2 ALA B 129     143.847 128.696 156.545  1.00 43.40           H  
ATOM   1810  HB3 ALA B 129     143.257 128.658 158.218  1.00 42.79           H  
ATOM   1811  N   TYR B 130     145.368 131.199 157.108  1.00 31.51           N  
ATOM   1812  CA  TYR B 130     146.617 131.797 157.564  1.00 34.95           C  
ATOM   1813  C   TYR B 130     146.456 133.290 157.852  1.00 42.20           C  
ATOM   1814  O   TYR B 130     146.820 133.765 158.926  1.00 46.63           O  
ATOM   1815  CB  TYR B 130     147.703 131.545 156.515  1.00 37.04           C  
ATOM   1816  CG  TYR B 130     149.029 132.168 156.879  1.00 37.59           C  
ATOM   1817  CD2 TYR B 130     149.334 133.476 156.468  1.00 40.07           C  
ATOM   1818  CD1 TYR B 130     149.923 131.464 157.699  1.00 43.22           C  
ATOM   1819  CE2 TYR B 130     150.527 134.088 156.887  1.00 39.28           C  
ATOM   1820  CE1 TYR B 130     151.116 132.069 158.116  1.00 42.13           C  
ATOM   1821  CZ  TYR B 130     151.418 133.384 157.717  1.00 38.16           C  
ATOM   1822  OH  TYR B 130     152.567 133.973 158.134  1.00 40.05           O  
ATOM   1823  H   TYR B 130     145.346 130.800 156.180  1.00 39.88           H  
ATOM   1824  HA  TYR B 130     146.923 131.314 158.492  1.00 40.07           H  
ATOM   1825  HB2 TYR B 130     147.839 130.470 156.397  1.00 40.58           H  
ATOM   1826  HB3 TYR B 130     147.381 131.945 155.554  1.00 39.89           H  
ATOM   1827  HD2 TYR B 130     148.640 134.024 155.848  1.00 40.62           H  
ATOM   1828  HD1 TYR B 130     149.684 130.461 158.023  1.00 40.83           H  
ATOM   1829  HE2 TYR B 130     150.761 135.095 156.576  1.00 40.14           H  
ATOM   1830  HE1 TYR B 130     151.799 131.529 158.754  1.00 40.49           H  
ATOM   1831  HH  TYR B 130     153.130 133.339 158.584  1.00 39.79           H  
ATOM   1832  N   MET B 131     145.843 134.028 156.926  1.00 44.93           N  
ATOM   1833  CA  MET B 131     145.612 135.458 157.075  1.00 38.70           C  
ATOM   1834  C   MET B 131     144.666 135.752 158.237  1.00 38.76           C  
ATOM   1835  O   MET B 131     144.886 136.713 158.964  1.00 46.90           O  
ATOM   1836  CB  MET B 131     145.076 136.048 155.767  1.00 42.19           C  
ATOM   1837  CG  MET B 131     146.033 135.902 154.577  1.00 45.88           C  
ATOM   1838  SD  MET B 131     147.655 136.657 154.741  1.00 46.67           S  
ATOM   1839  CE  MET B 131     148.530 135.797 153.420  1.00 44.60           C  
ATOM   1840  H   MET B 131     145.550 133.580 156.070  1.00 44.09           H  
ATOM   1841  HA  MET B 131     146.562 135.943 157.303  1.00 43.22           H  
ATOM   1842  HB2 MET B 131     144.136 135.556 155.514  1.00 43.52           H  
ATOM   1843  HB3 MET B 131     144.868 137.106 155.926  1.00 43.98           H  
ATOM   1844  HG2 MET B 131     146.207 134.843 154.388  1.00 44.12           H  
ATOM   1845  HG3 MET B 131     145.549 136.316 153.692  1.00 44.12           H  
ATOM   1846  HE1 MET B 131     149.523 136.229 153.294  1.00 44.11           H  
ATOM   1847  HE2 MET B 131     148.627 134.738 153.663  1.00 43.97           H  
ATOM   1848  HE3 MET B 131     147.966 135.897 152.493  1.00 43.95           H  
ATOM   1849  N   PHE B 132     143.654 134.918 158.481  1.00 39.03           N  
ATOM   1850  CA  PHE B 132     142.800 135.064 159.650  1.00 40.20           C  
ATOM   1851  C   PHE B 132     143.596 134.896 160.942  1.00 44.55           C  
ATOM   1852  O   PHE B 132     143.675 135.831 161.725  1.00 49.04           O  
ATOM   1853  CB  PHE B 132     141.610 134.110 159.571  1.00 42.83           C  
ATOM   1854  CG  PHE B 132     140.580 134.334 160.658  1.00 44.40           C  
ATOM   1855  CD1 PHE B 132     140.696 133.671 161.891  1.00 46.22           C  
ATOM   1856  CD2 PHE B 132     139.516 135.229 160.446  1.00 45.12           C  
ATOM   1857  CE1 PHE B 132     139.761 133.907 162.908  1.00 47.55           C  
ATOM   1858  CE2 PHE B 132     138.581 135.466 161.464  1.00 43.90           C  
ATOM   1859  CZ  PHE B 132     138.709 134.808 162.697  1.00 45.54           C  
ATOM   1860  H   PHE B 132     143.468 134.161 157.838  1.00 44.94           H  
ATOM   1861  HA  PHE B 132     142.405 136.080 159.656  1.00 44.66           H  
ATOM   1862  HB2 PHE B 132     141.119 134.231 158.605  1.00 44.99           H  
ATOM   1863  HB3 PHE B 132     141.975 133.085 159.624  1.00 45.03           H  
ATOM   1864  HD1 PHE B 132     141.510 132.984 162.067  1.00 45.62           H  
ATOM   1865  HD2 PHE B 132     139.417 135.743 159.501  1.00 45.65           H  
ATOM   1866  HE1 PHE B 132     139.856 133.402 163.858  1.00 46.01           H  
ATOM   1867  HE2 PHE B 132     137.765 136.153 161.299  1.00 45.54           H  
ATOM   1868  HZ  PHE B 132     137.995 134.990 163.486  1.00 45.97           H  
ATOM   1869  N   ASN B 133     144.266 133.770 161.159  1.00 44.15           N  
ATOM   1870  CA  ASN B 133     144.983 133.511 162.407  1.00 41.00           C  
ATOM   1871  C   ASN B 133     146.135 134.490 162.682  1.00 42.52           C  
ATOM   1872  O   ASN B 133     146.455 134.735 163.845  1.00 43.87           O  
ATOM   1873  CB  ASN B 133     145.465 132.057 162.401  1.00 42.28           C  
ATOM   1874  CG  ASN B 133     144.317 131.071 162.400  1.00 41.56           C  
ATOM   1875  OD1 ASN B 133     143.307 131.259 163.052  1.00 41.17           O  
ATOM   1876  ND2 ASN B 133     144.422 129.983 161.685  1.00 43.25           N  
ATOM   1877  H   ASN B 133     144.229 133.042 160.460  1.00 43.57           H  
ATOM   1878  HA  ASN B 133     144.283 133.634 163.233  1.00 42.76           H  
ATOM   1879  HB2 ASN B 133     146.096 131.889 161.528  1.00 42.84           H  
ATOM   1880  HB3 ASN B 133     146.062 131.867 163.292  1.00 42.99           H  
ATOM   1881 HD21 ASN B 133     145.248 129.816 161.128  1.00 43.33           H  
ATOM   1882 HD22 ASN B 133     143.658 129.324 161.709  1.00 42.97           H  
ATOM   1883  N   ARG B 134     146.709 135.130 161.659  1.00 49.98           N  
ATOM   1884  CA  ARG B 134     147.769 136.154 161.854  1.00 49.06           C  
ATOM   1885  C   ARG B 134     147.195 137.576 162.007  1.00 51.42           C  
ATOM   1886  O   ARG B 134     147.823 138.347 162.756  1.00 50.47           O  
ATOM   1887  CB  ARG B 134     148.710 136.267 160.657  1.00 46.86           C  
ATOM   1888  CG  ARG B 134     149.593 135.091 160.275  1.00 46.85           C  
ATOM   1889  CD  ARG B 134     150.415 134.505 161.407  1.00 49.63           C  
ATOM   1890  NE  ARG B 134     150.700 133.088 161.160  1.00 53.65           N  
ATOM   1891  CZ  ARG B 134     149.789 132.129 161.216  1.00 55.06           C  
ATOM   1892  NH1 ARG B 134     150.105 130.890 160.895  1.00 52.70           N  
ATOM   1893  NH2 ARG B 134     148.555 132.422 161.567  1.00 52.23           N  
ATOM   1894  H   ARG B 134     146.488 134.962 160.800  1.00 48.86           H  
ATOM   1895  HA  ARG B 134     148.294 135.929 162.659  1.00 49.15           H  
ATOM   1896  HB2 ARG B 134     148.155 136.487 159.877  1.00 48.63           H  
ATOM   1897  HB3 ARG B 134     149.293 137.039 160.815  1.00 49.24           H  
ATOM   1898  HG2 ARG B 134     149.034 134.387 159.892  1.00 49.51           H  
ATOM   1899  HG3 ARG B 134     150.205 135.379 159.565  1.00 49.45           H  
ATOM   1900  HD2 ARG B 134     151.257 134.996 161.480  1.00 49.60           H  
ATOM   1901  HD3 ARG B 134     149.937 134.595 162.254  1.00 49.41           H  
ATOM   1902  HE  ARG B 134     151.515 132.863 160.954  1.00 50.11           H  
ATOM   1903 HH11 ARG B 134     150.950 130.636 160.908  1.00 49.78           H  
ATOM   1904 HH12 ARG B 134     149.468 130.326 160.657  1.00 49.84           H  
ATOM   1905 HH21 ARG B 134     147.972 132.651 160.942  1.00 49.97           H  
ATOM   1906 HH22 ARG B 134     148.322 132.403 162.417  1.00 49.92           H  
ATOM   1907  N   PHE B 135     146.056 137.913 161.388  1.00 49.92           N  
ATOM   1908  CA  PHE B 135     145.580 139.302 161.319  1.00 48.47           C  
ATOM   1909  C   PHE B 135     144.162 139.576 161.834  1.00 50.95           C  
ATOM   1910  O   PHE B 135     143.773 140.738 161.861  1.00 58.45           O  
ATOM   1911  CB  PHE B 135     145.720 139.835 159.887  1.00 48.91           C  
ATOM   1912  CG  PHE B 135     147.116 139.816 159.293  1.00 46.32           C  
ATOM   1913  CD1 PHE B 135     148.122 140.627 159.845  1.00 50.73           C  
ATOM   1914  CD2 PHE B 135     147.392 139.054 158.149  1.00 48.63           C  
ATOM   1915  CE1 PHE B 135     149.391 140.682 159.250  1.00 51.10           C  
ATOM   1916  CE2 PHE B 135     148.662 139.107 157.556  1.00 54.85           C  
ATOM   1917  CZ  PHE B 135     149.661 139.923 158.103  1.00 52.06           C  
ATOM   1918  H   PHE B 135     145.630 137.246 160.760  1.00 50.43           H  
ATOM   1919  HA  PHE B 135     146.224 139.922 161.942  1.00 50.59           H  
ATOM   1920  HB2 PHE B 135     145.040 139.288 159.234  1.00 50.68           H  
ATOM   1921  HB3 PHE B 135     145.396 140.875 159.882  1.00 50.81           H  
ATOM   1922  HD1 PHE B 135     147.916 141.223 160.721  1.00 51.11           H  
ATOM   1923  HD2 PHE B 135     146.623 138.435 157.711  1.00 50.16           H  
ATOM   1924  HE1 PHE B 135     150.157 141.316 159.671  1.00 51.00           H  
ATOM   1925  HE2 PHE B 135     148.868 138.525 156.670  1.00 51.53           H  
ATOM   1926  HZ  PHE B 135     150.636 139.969 157.639  1.00 50.97           H  
ATOM   1927  N   TYR B 136     143.372 138.604 162.303  1.00 46.34           N  
ATOM   1928  CA  TYR B 136     141.988 138.871 162.753  1.00 51.92           C  
ATOM   1929  C   TYR B 136     141.862 139.889 163.908  1.00 59.70           C  
ATOM   1930  O   TYR B 136     140.785 140.444 164.121  1.00 61.97           O  
ATOM   1931  CB  TYR B 136     141.253 137.564 163.087  1.00 52.14           C  
ATOM   1932  CG  TYR B 136     141.496 136.945 164.455  1.00 53.34           C  
ATOM   1933  CD1 TYR B 136     142.728 136.344 164.769  1.00 55.67           C  
ATOM   1934  CD2 TYR B 136     140.454 136.919 165.401  1.00 53.12           C  
ATOM   1935  CE1 TYR B 136     142.915 135.699 166.003  1.00 53.99           C  
ATOM   1936  CE2 TYR B 136     140.636 136.278 166.641  1.00 55.20           C  
ATOM   1937  CZ  TYR B 136     141.864 135.656 166.941  1.00 55.04           C  
ATOM   1938  OH  TYR B 136     142.035 135.028 168.133  1.00 57.87           O  
ATOM   1939  H   TYR B 136     143.675 137.644 162.230  1.00 53.02           H  
ATOM   1940  HA  TYR B 136     141.467 139.314 161.904  1.00 54.07           H  
ATOM   1941  HB2 TYR B 136     140.185 137.772 163.008  1.00 53.67           H  
ATOM   1942  HB3 TYR B 136     141.459 136.822 162.316  1.00 53.53           H  
ATOM   1943  HD1 TYR B 136     143.542 136.360 164.059  1.00 54.03           H  
ATOM   1944  HD2 TYR B 136     139.504 137.378 165.173  1.00 53.91           H  
ATOM   1945  HE1 TYR B 136     143.862 135.231 166.228  1.00 54.05           H  
ATOM   1946  HE2 TYR B 136     139.835 136.248 167.365  1.00 54.71           H  
ATOM   1947  HH  TYR B 136     142.845 134.513 168.146  1.00 54.65           H  
ATOM   1948  N   ARG B 137     142.958 140.176 164.621  1.00 63.72           N  
ATOM   1949  CA  ARG B 137     143.062 141.157 165.715  1.00 62.20           C  
ATOM   1950  C   ARG B 137     143.936 142.379 165.377  1.00 64.27           C  
ATOM   1951  O   ARG B 137     144.332 143.110 166.284  1.00 69.75           O  
ATOM   1952  CB  ARG B 137     143.542 140.439 166.991  1.00 64.95           C  
ATOM   1953  CG  ARG B 137     142.551 139.366 167.469  1.00 63.99           C  
ATOM   1954  CD  ARG B 137     143.034 138.643 168.732  1.00 66.57           C  
ATOM   1955  NE  ARG B 137     143.083 139.536 169.907  1.00 69.53           N  
ATOM   1956  CZ  ARG B 137     143.532 139.229 171.111  1.00 68.30           C  
ATOM   1957  NH1 ARG B 137     143.526 140.118 172.061  1.00 65.71           N  
ATOM   1958  NH2 ARG B 137     143.993 138.046 171.401  1.00 66.61           N  
ATOM   1959  H   ARG B 137     143.788 139.647 164.393  1.00 63.72           H  
ATOM   1960  HA  ARG B 137     142.074 141.566 165.921  1.00 64.36           H  
ATOM   1961  HB2 ARG B 137     144.511 139.976 166.804  1.00 64.70           H  
ATOM   1962  HB3 ARG B 137     143.662 141.171 167.789  1.00 65.32           H  
ATOM   1963  HG2 ARG B 137     141.581 139.824 167.663  1.00 64.29           H  
ATOM   1964  HG3 ARG B 137     142.428 138.620 166.685  1.00 64.32           H  
ATOM   1965  HD2 ARG B 137     142.348 137.821 168.937  1.00 64.95           H  
ATOM   1966  HD3 ARG B 137     144.023 138.226 168.538  1.00 65.31           H  
ATOM   1967  HE  ARG B 137     142.732 140.475 169.789  1.00 65.12           H  
ATOM   1968 HH11 ARG B 137     143.180 141.050 171.881  1.00 65.30           H  
ATOM   1969 HH12 ARG B 137     143.869 139.877 172.979  1.00 64.98           H  
ATOM   1970 HH21 ARG B 137     144.003 137.334 170.685  1.00 64.99           H  
ATOM   1971 HH22 ARG B 137     144.330 137.843 172.331  1.00 65.30           H  
ATOM   1972  N   ILE B 138     144.273 142.608 164.103  1.00 61.73           N  
ATOM   1973  CA  ILE B 138     145.145 143.716 163.673  1.00 62.85           C  
ATOM   1974  C   ILE B 138     144.567 145.086 164.057  1.00 64.10           C  
ATOM   1975  O   ILE B 138     143.388 145.356 163.823  1.00 64.65           O  
ATOM   1976  CB  ILE B 138     145.468 143.619 162.160  1.00 61.90           C  
ATOM   1977  CG1 ILE B 138     146.588 144.605 161.775  1.00 63.90           C  
ATOM   1978  CG2 ILE B 138     144.243 143.856 161.266  1.00 64.16           C  
ATOM   1979  CD1 ILE B 138     147.069 144.471 160.326  1.00 63.33           C  
ATOM   1980  H   ILE B 138     143.923 141.980 163.393  1.00 62.99           H  
ATOM   1981  HA  ILE B 138     146.088 143.601 164.207  1.00 63.81           H  
ATOM   1982  HB  ILE B 138     145.836 142.611 161.969  1.00 62.98           H  
ATOM   1983 HG12 ILE B 138     146.249 145.630 161.925  1.00 63.57           H  
ATOM   1984 HG13 ILE B 138     147.442 144.429 162.428  1.00 63.64           H  
ATOM   1985 HG21 ILE B 138     144.464 143.522 160.252  1.00 63.23           H  
ATOM   1986 HG22 ILE B 138     143.388 143.280 161.622  1.00 63.52           H  
ATOM   1987 HG23 ILE B 138     143.980 144.913 161.239  1.00 63.88           H  
ATOM   1988 HD11 ILE B 138     147.937 145.113 160.175  1.00 63.39           H  
ATOM   1989 HD12 ILE B 138     147.351 143.439 160.116  1.00 62.94           H  
ATOM   1990 HD13 ILE B 138     146.287 144.781 159.633  1.00 63.14           H  
ATOM   1991  N   LYS B 139     145.405 145.977 164.604  1.00 71.94           N  
ATOM   1992  CA  LYS B 139     145.055 147.375 164.904  1.00 75.31           C  
ATOM   1993  C   LYS B 139     145.714 148.314 163.889  1.00 76.14           C  
ATOM   1994  O   LYS B 139     146.938 148.364 163.778  1.00 76.01           O  
ATOM   1995  CB  LYS B 139     145.456 147.700 166.356  1.00 75.86           C  
ATOM   1996  CG  LYS B 139     145.165 149.145 166.806  1.00 75.44           C  
ATOM   1997  CD  LYS B 139     143.681 149.535 166.697  1.00 75.94           C  
ATOM   1998  CE  LYS B 139     143.361 150.911 167.303  1.00 74.59           C  
ATOM   1999  NZ  LYS B 139     144.092 152.019 166.634  1.00 74.24           N  
ATOM   2000  H   LYS B 139     146.356 145.685 164.776  1.00 73.28           H  
ATOM   2001  HA  LYS B 139     143.974 147.492 164.827  1.00 74.02           H  
ATOM   2002  HB2 LYS B 139     144.926 147.021 167.024  1.00 74.38           H  
ATOM   2003  HB3 LYS B 139     146.524 147.516 166.480  1.00 74.35           H  
ATOM   2004  HG2 LYS B 139     145.474 149.240 167.847  1.00 74.03           H  
ATOM   2005  HG3 LYS B 139     145.770 149.830 166.211  1.00 74.40           H  
ATOM   2006  HD2 LYS B 139     143.369 149.533 165.653  1.00 74.35           H  
ATOM   2007  HD3 LYS B 139     143.086 148.790 167.226  1.00 74.20           H  
ATOM   2008  HE2 LYS B 139     142.288 151.075 167.209  1.00 73.72           H  
ATOM   2009  HE3 LYS B 139     143.596 150.895 168.367  1.00 73.93           H  
ATOM   2010  HZ1 LYS B 139     144.049 151.937 165.628  1.00 74.19           H  
ATOM   2011  HZ2 LYS B 139     143.692 152.915 166.872  1.00 74.23           H  
ATOM   2012  HZ3 LYS B 139     145.063 152.037 166.911  1.00 74.36           H  
ATOM   2013  N   LEU B 140     144.887 149.059 163.161  1.00 78.67           N  
ATOM   2014  CA  LEU B 140     145.293 150.070 162.182  1.00 77.64           C  
ATOM   2015  C   LEU B 140     145.262 151.484 162.809  1.00 80.43           C  
ATOM   2016  O   LEU B 140     144.610 151.672 163.845  1.00 80.26           O  
ATOM   2017  CB  LEU B 140     144.355 149.960 160.958  1.00 75.40           C  
ATOM   2018  CG  LEU B 140     144.335 148.583 160.263  1.00 75.45           C  
ATOM   2019  CD1 LEU B 140     143.411 148.639 159.050  1.00 76.50           C  
ATOM   2020  CD2 LEU B 140     145.716 148.146 159.778  1.00 76.88           C  
ATOM   2021  H   LEU B 140     143.896 148.960 163.332  1.00 76.89           H  
ATOM   2022  HA  LEU B 140     146.316 149.878 161.858  1.00 77.01           H  
ATOM   2023  HB2 LEU B 140     143.341 150.201 161.275  1.00 76.79           H  
ATOM   2024  HB3 LEU B 140     144.641 150.708 160.218  1.00 77.10           H  
ATOM   2025  HG  LEU B 140     143.952 147.832 160.953  1.00 76.67           H  
ATOM   2026 HD11 LEU B 140     143.811 149.325 158.304  1.00 77.05           H  
ATOM   2027 HD12 LEU B 140     143.318 147.646 158.611  1.00 76.84           H  
ATOM   2028 HD13 LEU B 140     142.422 148.982 159.354  1.00 77.30           H  
ATOM   2029 HD21 LEU B 140     146.377 147.981 160.628  1.00 77.04           H  
ATOM   2030 HD22 LEU B 140     145.630 147.211 159.225  1.00 77.17           H  
ATOM   2031 HD23 LEU B 140     146.143 148.909 159.127  1.00 77.01           H  
ATOM   2032  N   PRO B 141     145.912 152.496 162.204  1.00 91.23           N  
ATOM   2033  CA  PRO B 141     145.730 153.894 162.598  1.00 90.91           C  
ATOM   2034  C   PRO B 141     144.289 154.364 162.342  1.00 91.03           C  
ATOM   2035  O   PRO B 141     143.578 153.810 161.503  1.00 91.50           O  
ATOM   2036  CB  PRO B 141     146.759 154.690 161.791  1.00 90.76           C  
ATOM   2037  CG  PRO B 141     146.974 153.830 160.549  1.00 90.37           C  
ATOM   2038  CD  PRO B 141     146.842 152.407 161.087  1.00 90.42           C  
ATOM   2039  HA  PRO B 141     145.950 154.011 163.659  1.00 90.02           H  
ATOM   2040  HB2 PRO B 141     146.408 155.690 161.534  1.00 90.22           H  
ATOM   2041  HB3 PRO B 141     147.692 154.751 162.352  1.00 90.36           H  
ATOM   2042  HG2 PRO B 141     146.177 154.024 159.832  1.00 90.10           H  
ATOM   2043  HG3 PRO B 141     147.950 154.004 160.096  1.00 90.22           H  
ATOM   2044  HD2 PRO B 141     146.492 151.744 160.296  1.00 89.76           H  
ATOM   2045  HD3 PRO B 141     147.810 152.065 161.454  1.00 89.76           H  
ATOM   2046  N   GLU B 142     143.842 155.395 163.060  1.00 94.15           N  
ATOM   2047  CA  GLU B 142     142.416 155.764 163.147  1.00 94.14           C  
ATOM   2048  C   GLU B 142     141.774 156.129 161.795  1.00 93.94           C  
ATOM   2049  O   GLU B 142     140.598 155.839 161.574  1.00 94.27           O  
ATOM   2050  CB  GLU B 142     142.241 156.923 164.145  1.00 94.66           C  
ATOM   2051  CG  GLU B 142     142.792 156.642 165.556  1.00 96.23           C  
ATOM   2052  CD  GLU B 142     142.273 155.332 166.174  1.00 95.37           C  
ATOM   2053  OE1 GLU B 142     141.058 155.048 166.074  1.00 93.40           O  
ATOM   2054  OE2 GLU B 142     143.083 154.578 166.764  1.00 95.18           O  
ATOM   2055  H   GLU B 142     144.482 155.844 163.700  1.00 94.25           H  
ATOM   2056  HA  GLU B 142     141.860 154.905 163.523  1.00 94.37           H  
ATOM   2057  HB2 GLU B 142     142.741 157.809 163.752  1.00 94.48           H  
ATOM   2058  HB3 GLU B 142     141.179 157.155 164.227  1.00 94.47           H  
ATOM   2059  HG2 GLU B 142     143.880 156.619 165.505  1.00 94.79           H  
ATOM   2060  HG3 GLU B 142     142.520 157.477 166.202  1.00 94.58           H  
ATOM   2061  N   TYR B 143     142.546 156.677 160.851  1.00 94.89           N  
ATOM   2062  CA  TYR B 143     142.086 156.973 159.486  1.00 94.91           C  
ATOM   2063  C   TYR B 143     141.688 155.724 158.670  1.00 94.37           C  
ATOM   2064  O   TYR B 143     140.982 155.846 157.668  1.00 93.09           O  
ATOM   2065  CB  TYR B 143     143.174 157.769 158.752  1.00 94.95           C  
ATOM   2066  CG  TYR B 143     143.551 159.077 159.425  1.00 96.07           C  
ATOM   2067  CD1 TYR B 143     142.666 160.171 159.368  1.00 94.81           C  
ATOM   2068  CD2 TYR B 143     144.777 159.200 160.108  1.00 95.97           C  
ATOM   2069  CE1 TYR B 143     143.006 161.387 159.990  1.00 95.17           C  
ATOM   2070  CE2 TYR B 143     145.119 160.415 160.732  1.00 95.72           C  
ATOM   2071  CZ  TYR B 143     144.233 161.513 160.673  1.00 95.97           C  
ATOM   2072  OH  TYR B 143     144.559 162.689 161.270  1.00 94.12           O  
ATOM   2073  H   TYR B 143     143.497 156.913 161.093  1.00 94.63           H  
ATOM   2074  HA  TYR B 143     141.199 157.603 159.554  1.00 94.72           H  
ATOM   2075  HB2 TYR B 143     144.064 157.147 158.653  1.00 94.70           H  
ATOM   2076  HB3 TYR B 143     142.824 157.996 157.745  1.00 94.73           H  
ATOM   2077  HD1 TYR B 143     141.727 160.075 158.845  1.00 94.62           H  
ATOM   2078  HD2 TYR B 143     145.460 158.365 160.149  1.00 94.62           H  
ATOM   2079  HE1 TYR B 143     142.332 162.230 159.949  1.00 94.68           H  
ATOM   2080  HE2 TYR B 143     146.060 160.509 161.253  1.00 94.62           H  
ATOM   2081  HH  TYR B 143     145.418 162.641 161.694  1.00 94.68           H  
ATOM   2082  N   LEU B 144     142.105 154.526 159.098  1.00 89.88           N  
ATOM   2083  CA  LEU B 144     141.716 153.226 158.533  1.00 88.08           C  
ATOM   2084  C   LEU B 144     140.964 152.339 159.549  1.00 88.56           C  
ATOM   2085  O   LEU B 144     140.728 151.160 159.286  1.00 90.48           O  
ATOM   2086  CB  LEU B 144     142.947 152.510 157.938  1.00 87.69           C  
ATOM   2087  CG  LEU B 144     143.589 153.239 156.740  1.00 89.20           C  
ATOM   2088  CD1 LEU B 144     144.794 154.085 157.155  1.00 89.82           C  
ATOM   2089  CD2 LEU B 144     144.088 152.228 155.706  1.00 87.72           C  
ATOM   2090  H   LEU B 144     142.697 154.503 159.917  1.00 89.09           H  
ATOM   2091  HA  LEU B 144     141.012 153.393 157.717  1.00 88.55           H  
ATOM   2092  HB2 LEU B 144     143.693 152.348 158.716  1.00 88.23           H  
ATOM   2093  HB3 LEU B 144     142.618 151.528 157.597  1.00 88.20           H  
ATOM   2094  HG  LEU B 144     142.848 153.877 156.258  1.00 88.71           H  
ATOM   2095 HD11 LEU B 144     144.499 154.818 157.906  1.00 88.78           H  
ATOM   2096 HD12 LEU B 144     145.576 153.445 157.563  1.00 88.89           H  
ATOM   2097 HD13 LEU B 144     145.184 154.616 156.286  1.00 88.53           H  
ATOM   2098 HD21 LEU B 144     144.817 151.557 156.161  1.00 88.05           H  
ATOM   2099 HD22 LEU B 144     143.247 151.645 155.329  1.00 88.29           H  
ATOM   2100 HD23 LEU B 144     144.550 152.752 154.870  1.00 88.14           H  
ATOM   2101  N   GLY B 145     140.555 152.878 160.704  1.00 80.94           N  
ATOM   2102  CA  GLY B 145     139.969 152.105 161.809  1.00 80.38           C  
ATOM   2103  C   GLY B 145     138.698 151.323 161.447  1.00 79.61           C  
ATOM   2104  O   GLY B 145     138.448 150.256 162.009  1.00 80.67           O  
ATOM   2105  H   GLY B 145     140.734 153.860 160.862  1.00 81.75           H  
ATOM   2106  HA2 GLY B 145     140.711 151.400 162.184  1.00 81.42           H  
ATOM   2107  HA3 GLY B 145     139.716 152.792 162.616  1.00 81.46           H  
ATOM   2108  N   PHE B 146     137.934 151.785 160.452  1.00 76.57           N  
ATOM   2109  CA  PHE B 146     136.761 151.079 159.921  1.00 76.26           C  
ATOM   2110  C   PHE B 146     137.103 149.727 159.255  1.00 77.33           C  
ATOM   2111  O   PHE B 146     136.226 148.874 159.124  1.00 76.10           O  
ATOM   2112  CB  PHE B 146     136.032 152.017 158.944  1.00 77.71           C  
ATOM   2113  CG  PHE B 146     134.680 151.509 158.476  1.00 77.47           C  
ATOM   2114  CD2 PHE B 146     134.568 150.778 157.278  1.00 77.90           C  
ATOM   2115  CD1 PHE B 146     133.528 151.762 159.245  1.00 76.85           C  
ATOM   2116  CE2 PHE B 146     133.317 150.294 156.858  1.00 77.68           C  
ATOM   2117  CE1 PHE B 146     132.274 151.284 158.822  1.00 76.89           C  
ATOM   2118  CZ  PHE B 146     132.169 150.546 157.630  1.00 76.14           C  
ATOM   2119  H   PHE B 146     138.184 152.673 160.040  1.00 77.53           H  
ATOM   2120  HA  PHE B 146     136.086 150.867 160.750  1.00 76.83           H  
ATOM   2121  HB2 PHE B 146     135.879 152.980 159.430  1.00 77.21           H  
ATOM   2122  HB3 PHE B 146     136.667 152.188 158.074  1.00 77.04           H  
ATOM   2123  HD2 PHE B 146     135.447 150.578 156.683  1.00 76.87           H  
ATOM   2124  HD1 PHE B 146     133.604 152.330 160.160  1.00 76.82           H  
ATOM   2125  HE2 PHE B 146     133.238 149.731 155.940  1.00 76.93           H  
ATOM   2126  HE1 PHE B 146     131.390 151.492 159.406  1.00 76.93           H  
ATOM   2127  HZ  PHE B 146     131.206 150.183 157.303  1.00 76.74           H  
ATOM   2128  N   PHE B 147     138.364 149.507 158.861  1.00 78.93           N  
ATOM   2129  CA  PHE B 147     138.854 148.296 158.185  1.00 77.46           C  
ATOM   2130  C   PHE B 147     139.795 147.435 159.057  1.00 75.99           C  
ATOM   2131  O   PHE B 147     140.379 146.470 158.568  1.00 76.30           O  
ATOM   2132  CB  PHE B 147     139.505 148.694 156.849  1.00 77.71           C  
ATOM   2133  CG  PHE B 147     138.595 149.487 155.928  1.00 81.20           C  
ATOM   2134  CD1 PHE B 147     137.672 148.820 155.100  1.00 80.13           C  
ATOM   2135  CD2 PHE B 147     138.656 150.894 155.911  1.00 81.32           C  
ATOM   2136  CE1 PHE B 147     136.813 149.555 154.264  1.00 79.22           C  
ATOM   2137  CE2 PHE B 147     137.795 151.629 155.077  1.00 80.75           C  
ATOM   2138  CZ  PHE B 147     136.873 150.960 154.254  1.00 79.65           C  
ATOM   2139  H   PHE B 147     139.036 150.248 159.002  1.00 78.68           H  
ATOM   2140  HA  PHE B 147     138.000 147.662 157.944  1.00 78.47           H  
ATOM   2141  HB2 PHE B 147     140.403 149.278 157.053  1.00 78.43           H  
ATOM   2142  HB3 PHE B 147     139.819 147.793 156.323  1.00 78.52           H  
ATOM   2143  HD1 PHE B 147     137.624 147.741 155.104  1.00 78.56           H  
ATOM   2144  HD2 PHE B 147     139.362 151.412 156.543  1.00 79.06           H  
ATOM   2145  HE1 PHE B 147     136.106 149.044 153.627  1.00 78.45           H  
ATOM   2146  HE2 PHE B 147     137.841 152.707 155.068  1.00 78.90           H  
ATOM   2147  HZ  PHE B 147     136.210 151.525 153.615  1.00 78.47           H  
ATOM   2148  N   ALA B 148     139.950 147.759 160.343  1.00 72.12           N  
ATOM   2149  CA  ALA B 148     140.779 147.007 161.287  1.00 71.55           C  
ATOM   2150  C   ALA B 148     140.188 145.631 161.660  1.00 71.82           C  
ATOM   2151  O   ALA B 148     139.023 145.333 161.384  1.00 72.66           O  
ATOM   2152  CB  ALA B 148     140.996 147.890 162.523  1.00 72.40           C  
ATOM   2153  H   ALA B 148     139.431 148.547 160.704  1.00 73.23           H  
ATOM   2154  HA  ALA B 148     141.750 146.827 160.826  1.00 72.46           H  
ATOM   2155  HB1 ALA B 148     140.044 148.066 163.025  1.00 72.31           H  
ATOM   2156  HB2 ALA B 148     141.676 147.401 163.220  1.00 72.81           H  
ATOM   2157  HB3 ALA B 148     141.424 148.847 162.226  1.00 72.79           H  
ATOM   2158  N   GLY B 149     140.980 144.787 162.323  1.00 65.38           N  
ATOM   2159  CA  GLY B 149     140.555 143.463 162.781  1.00 65.74           C  
ATOM   2160  C   GLY B 149     140.154 142.537 161.633  1.00 62.00           C  
ATOM   2161  O   GLY B 149     140.781 142.529 160.576  1.00 59.05           O  
ATOM   2162  H   GLY B 149     141.903 145.096 162.592  1.00 64.32           H  
ATOM   2163  HA2 GLY B 149     141.368 142.991 163.333  1.00 63.95           H  
ATOM   2164  HA3 GLY B 149     139.710 143.576 163.460  1.00 64.21           H  
ATOM   2165  N   LYS B 150     139.070 141.777 161.805  1.00 58.00           N  
ATOM   2166  CA  LYS B 150     138.562 140.811 160.814  1.00 57.19           C  
ATOM   2167  C   LYS B 150     138.354 141.405 159.421  1.00 59.84           C  
ATOM   2168  O   LYS B 150     138.605 140.723 158.432  1.00 60.81           O  
ATOM   2169  CB  LYS B 150     137.251 140.187 161.320  1.00 59.84           C  
ATOM   2170  CG  LYS B 150     137.445 139.369 162.600  1.00 60.45           C  
ATOM   2171  CD  LYS B 150     136.161 138.636 162.998  1.00 59.76           C  
ATOM   2172  CE  LYS B 150     136.371 137.970 164.361  1.00 61.63           C  
ATOM   2173  NZ  LYS B 150     135.192 137.174 164.774  1.00 62.21           N  
ATOM   2174  H   LYS B 150     138.611 141.821 162.703  1.00 59.14           H  
ATOM   2175  HA  LYS B 150     139.295 140.013 160.692  1.00 58.19           H  
ATOM   2176  HB2 LYS B 150     136.512 140.968 161.498  1.00 58.52           H  
ATOM   2177  HB3 LYS B 150     136.864 139.518 160.551  1.00 58.55           H  
ATOM   2178  HG2 LYS B 150     138.228 138.631 162.432  1.00 58.73           H  
ATOM   2179  HG3 LYS B 150     137.746 140.031 163.412  1.00 59.02           H  
ATOM   2180  HD2 LYS B 150     135.340 139.349 163.066  1.00 58.29           H  
ATOM   2181  HD3 LYS B 150     135.923 137.884 162.246  1.00 58.10           H  
ATOM   2182  HE2 LYS B 150     137.250 137.327 164.307  1.00 58.84           H  
ATOM   2183  HE3 LYS B 150     136.569 138.749 165.097  1.00 58.79           H  
ATOM   2184  HZ1 LYS B 150     134.344 137.721 164.740  1.00 59.04           H  
ATOM   2185  HZ2 LYS B 150     135.082 136.367 164.176  1.00 58.36           H  
ATOM   2186  HZ3 LYS B 150     135.301 136.823 165.715  1.00 58.65           H  
ATOM   2187  N   ARG B 151     137.972 142.679 159.315  1.00 64.97           N  
ATOM   2188  CA  ARG B 151     137.747 143.375 158.033  1.00 62.69           C  
ATOM   2189  C   ARG B 151     139.003 143.510 157.161  1.00 62.23           C  
ATOM   2190  O   ARG B 151     138.875 143.648 155.950  1.00 65.02           O  
ATOM   2191  CB  ARG B 151     137.125 144.749 158.303  1.00 64.34           C  
ATOM   2192  CG  ARG B 151     135.708 144.640 158.885  1.00 64.90           C  
ATOM   2193  CD  ARG B 151     135.172 146.043 159.168  1.00 65.05           C  
ATOM   2194  NE  ARG B 151     133.795 146.024 159.693  1.00 65.70           N  
ATOM   2195  CZ  ARG B 151     133.032 147.086 159.884  1.00 67.18           C  
ATOM   2196  NH1 ARG B 151     131.816 146.948 160.323  1.00 68.58           N  
ATOM   2197  NH2 ARG B 151     133.458 148.292 159.639  1.00 66.42           N  
ATOM   2198  H   ARG B 151     137.828 143.188 160.175  1.00 65.36           H  
ATOM   2199  HA  ARG B 151     137.042 142.794 157.438  1.00 64.80           H  
ATOM   2200  HB2 ARG B 151     137.761 145.307 158.989  1.00 65.54           H  
ATOM   2201  HB3 ARG B 151     137.067 145.301 157.365  1.00 65.95           H  
ATOM   2202  HG2 ARG B 151     135.059 144.139 158.168  1.00 65.30           H  
ATOM   2203  HG3 ARG B 151     135.724 144.072 159.814  1.00 65.28           H  
ATOM   2204  HD2 ARG B 151     135.825 146.518 159.900  1.00 66.19           H  
ATOM   2205  HD3 ARG B 151     135.198 146.616 158.241  1.00 65.78           H  
ATOM   2206  HE  ARG B 151     133.392 145.127 159.921  1.00 65.72           H  
ATOM   2207 HH11 ARG B 151     131.463 146.031 160.558  1.00 66.21           H  
ATOM   2208 HH12 ARG B 151     131.229 147.759 160.458  1.00 66.22           H  
ATOM   2209 HH21 ARG B 151     134.412 148.428 159.337  1.00 65.65           H  
ATOM   2210 HH22 ARG B 151     132.842 149.089 159.714  1.00 65.55           H  
ATOM   2211  N   PHE B 152     140.204 143.405 157.728  1.00 53.51           N  
ATOM   2212  CA  PHE B 152     141.463 143.354 156.976  1.00 53.01           C  
ATOM   2213  C   PHE B 152     141.682 142.005 156.274  1.00 59.40           C  
ATOM   2214  O   PHE B 152     142.353 141.940 155.246  1.00 61.23           O  
ATOM   2215  CB  PHE B 152     142.601 143.638 157.964  1.00 52.05           C  
ATOM   2216  CG  PHE B 152     144.001 143.673 157.384  1.00 54.74           C  
ATOM   2217  CD1 PHE B 152     144.487 144.851 156.793  1.00 58.96           C  
ATOM   2218  CD2 PHE B 152     144.840 142.550 157.488  1.00 54.56           C  
ATOM   2219  CE1 PHE B 152     145.807 144.909 156.319  1.00 58.79           C  
ATOM   2220  CE2 PHE B 152     146.164 142.611 157.023  1.00 54.19           C  
ATOM   2221  CZ  PHE B 152     146.648 143.791 156.437  1.00 57.30           C  
ATOM   2222  H   PHE B 152     140.256 143.330 158.734  1.00 58.24           H  
ATOM   2223  HA  PHE B 152     141.466 144.134 156.214  1.00 57.67           H  
ATOM   2224  HB2 PHE B 152     142.414 144.598 158.447  1.00 57.83           H  
ATOM   2225  HB3 PHE B 152     142.582 142.878 158.744  1.00 56.84           H  
ATOM   2226  HD1 PHE B 152     143.850 145.720 156.716  1.00 57.44           H  
ATOM   2227  HD2 PHE B 152     144.468 141.639 157.932  1.00 56.99           H  
ATOM   2228  HE1 PHE B 152     146.179 145.817 155.869  1.00 56.94           H  
ATOM   2229  HE2 PHE B 152     146.812 141.751 157.113  1.00 56.53           H  
ATOM   2230  HZ  PHE B 152     147.665 143.838 156.076  1.00 57.03           H  
ATOM   2231  N   VAL B 153     141.116 140.911 156.795  1.00 54.29           N  
ATOM   2232  CA  VAL B 153     141.430 139.541 156.358  1.00 50.59           C  
ATOM   2233  C   VAL B 153     141.050 139.269 154.894  1.00 52.51           C  
ATOM   2234  O   VAL B 153     141.905 138.753 154.170  1.00 56.15           O  
ATOM   2235  CB  VAL B 153     140.873 138.489 157.342  1.00 53.00           C  
ATOM   2236  CG1 VAL B 153     141.132 137.059 156.862  1.00 55.04           C  
ATOM   2237  CG2 VAL B 153     141.520 138.641 158.722  1.00 53.98           C  
ATOM   2238  H   VAL B 153     140.502 141.023 157.588  1.00 53.70           H  
ATOM   2239  HA  VAL B 153     142.514 139.437 156.399  1.00 52.35           H  
ATOM   2240  HB  VAL B 153     139.796 138.613 157.457  1.00 52.80           H  
ATOM   2241 HG11 VAL B 153     140.771 136.349 157.607  1.00 52.09           H  
ATOM   2242 HG12 VAL B 153     140.597 136.864 155.933  1.00 52.57           H  
ATOM   2243 HG13 VAL B 153     142.199 136.904 156.703  1.00 52.33           H  
ATOM   2244 HG21 VAL B 153     141.356 139.645 159.111  1.00 52.64           H  
ATOM   2245 HG22 VAL B 153     141.068 137.933 159.417  1.00 52.25           H  
ATOM   2246 HG23 VAL B 153     142.592 138.455 158.657  1.00 52.91           H  
ATOM   2247  N   PRO B 154     139.850 139.615 154.384  1.00 48.06           N  
ATOM   2248  CA  PRO B 154     139.546 139.498 152.956  1.00 52.47           C  
ATOM   2249  C   PRO B 154     140.478 140.314 152.048  1.00 52.31           C  
ATOM   2250  O   PRO B 154     140.877 139.824 150.996  1.00 53.73           O  
ATOM   2251  CB  PRO B 154     138.093 139.953 152.810  1.00 52.42           C  
ATOM   2252  CG  PRO B 154     137.487 139.693 154.181  1.00 50.79           C  
ATOM   2253  CD  PRO B 154     138.651 140.006 155.111  1.00 48.51           C  
ATOM   2254  HA  PRO B 154     139.618 138.449 152.671  1.00 51.38           H  
ATOM   2255  HB2 PRO B 154     138.056 141.025 152.612  1.00 51.36           H  
ATOM   2256  HB3 PRO B 154     137.572 139.402 152.027  1.00 50.88           H  
ATOM   2257  HG2 PRO B 154     136.628 140.335 154.375  1.00 51.29           H  
ATOM   2258  HG3 PRO B 154     137.212 138.643 154.272  1.00 50.91           H  
ATOM   2259  HD2 PRO B 154     138.678 141.076 155.316  1.00 51.85           H  
ATOM   2260  HD3 PRO B 154     138.525 139.449 156.039  1.00 51.59           H  
ATOM   2261  N   ILE B 155     140.888 141.517 152.465  1.00 48.77           N  
ATOM   2262  CA  ILE B 155     141.769 142.403 151.688  1.00 50.85           C  
ATOM   2263  C   ILE B 155     143.153 141.769 151.508  1.00 52.48           C  
ATOM   2264  O   ILE B 155     143.603 141.575 150.379  1.00 52.80           O  
ATOM   2265  CB  ILE B 155     141.867 143.804 152.341  1.00 51.10           C  
ATOM   2266  CG1 ILE B 155     140.476 144.465 152.482  1.00 53.80           C  
ATOM   2267  CG2 ILE B 155     142.821 144.710 151.544  1.00 52.37           C  
ATOM   2268  CD1 ILE B 155     140.494 145.791 153.254  1.00 53.36           C  
ATOM   2269  H   ILE B 155     140.565 141.843 153.365  1.00 52.21           H  
ATOM   2270  HA  ILE B 155     141.342 142.528 150.693  1.00 52.75           H  
ATOM   2271  HB  ILE B 155     142.285 143.692 153.341  1.00 52.39           H  
ATOM   2272 HG12 ILE B 155     140.051 144.637 151.493  1.00 53.06           H  
ATOM   2273 HG13 ILE B 155     139.809 143.794 153.022  1.00 52.68           H  
ATOM   2274 HG21 ILE B 155     142.935 145.675 152.039  1.00 52.64           H  
ATOM   2275 HG22 ILE B 155     143.816 144.271 151.476  1.00 52.75           H  
ATOM   2276 HG23 ILE B 155     142.433 144.871 150.538  1.00 52.28           H  
ATOM   2277 HD11 ILE B 155     139.471 146.106 153.459  1.00 53.47           H  
ATOM   2278 HD12 ILE B 155     141.018 145.665 154.201  1.00 53.68           H  
ATOM   2279 HD13 ILE B 155     140.980 146.570 152.667  1.00 53.34           H  
ATOM   2280  N   ILE B 156     143.820 141.386 152.599  1.00 48.71           N  
ATOM   2281  CA  ILE B 156     145.152 140.773 152.518  1.00 48.44           C  
ATOM   2282  C   ILE B 156     145.116 139.387 151.859  1.00 53.08           C  
ATOM   2283  O   ILE B 156     146.045 139.028 151.147  1.00 52.42           O  
ATOM   2284  CB  ILE B 156     145.836 140.792 153.898  1.00 47.87           C  
ATOM   2285  CG1 ILE B 156     147.347 140.512 153.833  1.00 52.78           C  
ATOM   2286  CG2 ILE B 156     145.206 139.787 154.867  1.00 51.03           C  
ATOM   2287  CD1 ILE B 156     148.128 141.613 153.112  1.00 52.02           C  
ATOM   2288  H   ILE B 156     143.419 141.571 153.508  1.00 50.73           H  
ATOM   2289  HA  ILE B 156     145.742 141.407 151.857  1.00 50.70           H  
ATOM   2290  HB  ILE B 156     145.705 141.787 154.322  1.00 50.66           H  
ATOM   2291 HG12 ILE B 156     147.734 140.451 154.850  1.00 50.99           H  
ATOM   2292 HG13 ILE B 156     147.535 139.557 153.343  1.00 50.79           H  
ATOM   2293 HG21 ILE B 156     144.136 139.976 154.952  1.00 50.97           H  
ATOM   2294 HG22 ILE B 156     145.376 138.771 154.510  1.00 51.14           H  
ATOM   2295 HG23 ILE B 156     145.653 139.894 155.855  1.00 50.90           H  
ATOM   2296 HD11 ILE B 156     149.195 141.421 153.219  1.00 50.94           H  
ATOM   2297 HD12 ILE B 156     147.885 141.622 152.050  1.00 50.92           H  
ATOM   2298 HD13 ILE B 156     147.897 142.583 153.551  1.00 50.88           H  
ATOM   2299  N   SER B 157     144.018 138.637 151.997  1.00 49.87           N  
ATOM   2300  CA  SER B 157     143.810 137.372 151.279  1.00 46.31           C  
ATOM   2301  C   SER B 157     143.703 137.578 149.770  1.00 49.73           C  
ATOM   2302  O   SER B 157     144.275 136.802 149.012  1.00 51.90           O  
ATOM   2303  CB  SER B 157     142.564 136.636 151.770  1.00 45.69           C  
ATOM   2304  OG  SER B 157     142.666 136.381 153.150  1.00 50.87           O  
ATOM   2305  H   SER B 157     143.289 138.971 152.612  1.00 49.33           H  
ATOM   2306  HA  SER B 157     144.671 136.727 151.458  1.00 48.51           H  
ATOM   2307  HB2 SER B 157     141.673 137.231 151.570  1.00 47.80           H  
ATOM   2308  HB3 SER B 157     142.479 135.685 151.245  1.00 48.49           H  
ATOM   2309  HG  SER B 157     142.471 137.198 153.615  1.00 48.59           H  
ATOM   2310  N   GLY B 158     143.044 138.644 149.313  1.00 48.71           N  
ATOM   2311  CA  GLY B 158     143.004 139.016 147.900  1.00 48.94           C  
ATOM   2312  C   GLY B 158     144.363 139.436 147.345  1.00 49.42           C  
ATOM   2313  O   GLY B 158     144.764 138.961 146.289  1.00 51.42           O  
ATOM   2314  H   GLY B 158     142.558 139.236 149.971  1.00 48.86           H  
ATOM   2315  HA2 GLY B 158     142.641 138.170 147.316  1.00 48.28           H  
ATOM   2316  HA3 GLY B 158     142.314 139.850 147.773  1.00 48.47           H  
ATOM   2317  N   LEU B 159     145.129 140.243 148.074  1.00 44.06           N  
ATOM   2318  CA  LEU B 159     146.494 140.597 147.683  1.00 46.85           C  
ATOM   2319  C   LEU B 159     147.418 139.370 147.623  1.00 48.49           C  
ATOM   2320  O   LEU B 159     148.139 139.190 146.649  1.00 49.25           O  
ATOM   2321  CB  LEU B 159     147.031 141.664 148.651  1.00 50.22           C  
ATOM   2322  CG  LEU B 159     146.312 143.022 148.557  1.00 50.12           C  
ATOM   2323  CD1 LEU B 159     146.773 143.928 149.695  1.00 49.44           C  
ATOM   2324  CD2 LEU B 159     146.602 143.726 147.233  1.00 47.34           C  
ATOM   2325  H   LEU B 159     144.746 140.627 148.925  1.00 48.05           H  
ATOM   2326  HA  LEU B 159     146.475 141.012 146.676  1.00 47.98           H  
ATOM   2327  HB2 LEU B 159     146.944 141.285 149.669  1.00 48.66           H  
ATOM   2328  HB3 LEU B 159     148.091 141.820 148.448  1.00 48.41           H  
ATOM   2329  HG  LEU B 159     145.235 142.881 148.650  1.00 48.57           H  
ATOM   2330 HD11 LEU B 159     146.251 144.883 149.638  1.00 48.43           H  
ATOM   2331 HD12 LEU B 159     146.541 143.464 150.654  1.00 48.44           H  
ATOM   2332 HD13 LEU B 159     147.847 144.100 149.626  1.00 48.21           H  
ATOM   2333 HD21 LEU B 159     146.168 143.167 146.405  1.00 47.99           H  
ATOM   2334 HD22 LEU B 159     146.158 144.721 147.242  1.00 47.94           H  
ATOM   2335 HD23 LEU B 159     147.678 143.820 147.086  1.00 48.41           H  
ATOM   2336  N   ALA B 160     147.354 138.469 148.604  1.00 47.18           N  
ATOM   2337  CA  ALA B 160     148.109 137.220 148.588  1.00 44.30           C  
ATOM   2338  C   ALA B 160     147.647 136.231 147.505  1.00 46.44           C  
ATOM   2339  O   ALA B 160     148.457 135.456 146.994  1.00 52.02           O  
ATOM   2340  CB  ALA B 160     148.027 136.601 149.977  1.00 47.46           C  
ATOM   2341  H   ALA B 160     146.782 138.670 149.411  1.00 47.51           H  
ATOM   2342  HA  ALA B 160     149.157 137.448 148.391  1.00 46.88           H  
ATOM   2343  HB1 ALA B 160     146.994 136.349 150.216  1.00 47.16           H  
ATOM   2344  HB2 ALA B 160     148.639 135.699 150.012  1.00 47.57           H  
ATOM   2345  HB3 ALA B 160     148.405 137.310 150.713  1.00 47.20           H  
ATOM   2346  N   ALA B 161     146.380 136.258 147.095  1.00 44.87           N  
ATOM   2347  CA  ALA B 161     145.879 135.456 145.983  1.00 42.92           C  
ATOM   2348  C   ALA B 161     146.489 135.860 144.633  1.00 43.57           C  
ATOM   2349  O   ALA B 161     146.670 134.999 143.777  1.00 48.16           O  
ATOM   2350  CB  ALA B 161     144.360 135.552 145.957  1.00 45.24           C  
ATOM   2351  H   ALA B 161     145.721 136.838 147.594  1.00 45.97           H  
ATOM   2352  HA  ALA B 161     146.140 134.413 146.159  1.00 45.16           H  
ATOM   2353  HB1 ALA B 161     144.040 136.588 145.837  1.00 45.17           H  
ATOM   2354  HB2 ALA B 161     143.978 134.969 145.120  1.00 45.34           H  
ATOM   2355  HB3 ALA B 161     143.954 135.152 146.886  1.00 45.49           H  
ATOM   2356  N   ILE B 162     146.882 137.124 144.448  1.00 42.76           N  
ATOM   2357  CA  ILE B 162     147.621 137.560 143.255  1.00 43.01           C  
ATOM   2358  C   ILE B 162     148.973 136.848 143.191  1.00 42.48           C  
ATOM   2359  O   ILE B 162     149.241 136.115 142.242  1.00 45.60           O  
ATOM   2360  CB  ILE B 162     147.769 139.099 143.185  1.00 46.14           C  
ATOM   2361  CG1 ILE B 162     146.386 139.777 143.115  1.00 44.92           C  
ATOM   2362  CG2 ILE B 162     148.623 139.490 141.971  1.00 44.68           C  
ATOM   2363  CD1 ILE B 162     146.411 141.304 143.213  1.00 45.12           C  
ATOM   2364  H   ILE B 162     146.681 137.803 145.169  1.00 45.09           H  
ATOM   2365  HA  ILE B 162     147.060 137.246 142.374  1.00 44.58           H  
ATOM   2366  HB  ILE B 162     148.281 139.448 144.082  1.00 45.39           H  
ATOM   2367 HG12 ILE B 162     145.886 139.489 142.191  1.00 44.35           H  
ATOM   2368 HG13 ILE B 162     145.784 139.424 143.952  1.00 45.22           H  
ATOM   2369 HG21 ILE B 162     148.166 139.091 141.065  1.00 44.86           H  
ATOM   2370 HG22 ILE B 162     148.704 140.574 141.888  1.00 44.79           H  
ATOM   2371 HG23 ILE B 162     149.636 139.099 142.064  1.00 44.61           H  
ATOM   2372 HD11 ILE B 162     145.389 141.672 143.308  1.00 45.04           H  
ATOM   2373 HD12 ILE B 162     146.979 141.612 144.091  1.00 44.72           H  
ATOM   2374 HD13 ILE B 162     146.851 141.740 142.317  1.00 45.03           H  
ATOM   2375  N   PHE B 163     149.806 136.975 144.224  1.00 44.01           N  
ATOM   2376  CA  PHE B 163     151.128 136.346 144.250  1.00 42.74           C  
ATOM   2377  C   PHE B 163     151.051 134.819 144.170  1.00 45.96           C  
ATOM   2378  O   PHE B 163     151.820 134.191 143.449  1.00 50.68           O  
ATOM   2379  CB  PHE B 163     151.895 136.824 145.483  1.00 44.87           C  
ATOM   2380  CG  PHE B 163     151.965 138.337 145.573  1.00 51.14           C  
ATOM   2381  CD1 PHE B 163     152.554 139.081 144.530  1.00 50.16           C  
ATOM   2382  CD2 PHE B 163     151.380 139.015 146.659  1.00 51.36           C  
ATOM   2383  CE1 PHE B 163     152.536 140.485 144.562  1.00 50.94           C  
ATOM   2384  CE2 PHE B 163     151.364 140.420 146.692  1.00 50.79           C  
ATOM   2385  CZ  PHE B 163     151.935 141.155 145.640  1.00 49.97           C  
ATOM   2386  H   PHE B 163     149.557 137.605 144.974  1.00 47.11           H  
ATOM   2387  HA  PHE B 163     151.676 136.674 143.367  1.00 47.08           H  
ATOM   2388  HB2 PHE B 163     151.417 136.427 146.378  1.00 47.32           H  
ATOM   2389  HB3 PHE B 163     152.911 136.430 145.443  1.00 47.36           H  
ATOM   2390  HD1 PHE B 163     153.009 138.574 143.692  1.00 47.72           H  
ATOM   2391  HD2 PHE B 163     150.928 138.458 147.467  1.00 47.78           H  
ATOM   2392  HE1 PHE B 163     152.979 141.050 143.755  1.00 48.15           H  
ATOM   2393  HE2 PHE B 163     150.903 140.935 147.522  1.00 47.90           H  
ATOM   2394  HZ  PHE B 163     151.917 142.235 145.663  1.00 47.73           H  
ATOM   2395  N   THR B 164     150.056 134.217 144.816  1.00 43.09           N  
ATOM   2396  CA  THR B 164     149.785 132.780 144.727  1.00 41.07           C  
ATOM   2397  C   THR B 164     149.417 132.347 143.309  1.00 44.57           C  
ATOM   2398  O   THR B 164     149.939 131.347 142.827  1.00 49.81           O  
ATOM   2399  CB  THR B 164     148.673 132.390 145.699  1.00 46.02           C  
ATOM   2400  OG1 THR B 164     148.996 132.791 147.008  1.00 50.23           O  
ATOM   2401  CG2 THR B 164     148.478 130.890 145.767  1.00 48.18           C  
ATOM   2402  H   THR B 164     149.466 134.790 145.401  1.00 46.41           H  
ATOM   2403  HA  THR B 164     150.686 132.236 145.010  1.00 45.53           H  
ATOM   2404  HB  THR B 164     147.737 132.861 145.399  1.00 45.87           H  
ATOM   2405  HG1 THR B 164     148.864 133.740 147.070  1.00 46.05           H  
ATOM   2406 HG21 THR B 164     148.142 130.500 144.806  1.00 46.45           H  
ATOM   2407 HG22 THR B 164     149.408 130.398 146.053  1.00 46.11           H  
ATOM   2408 HG23 THR B 164     147.713 130.685 146.516  1.00 46.06           H  
ATOM   2409  N   GLY B 165     148.577 133.100 142.596  1.00 38.81           N  
ATOM   2410  CA  GLY B 165     148.227 132.807 141.206  1.00 40.67           C  
ATOM   2411  C   GLY B 165     149.394 132.973 140.236  1.00 41.84           C  
ATOM   2412  O   GLY B 165     149.525 132.193 139.295  1.00 50.86           O  
ATOM   2413  H   GLY B 165     148.168 133.920 143.022  1.00 43.60           H  
ATOM   2414  HA2 GLY B 165     147.853 131.786 141.132  1.00 44.25           H  
ATOM   2415  HA3 GLY B 165     147.434 133.487 140.896  1.00 43.58           H  
ATOM   2416  N   VAL B 166     150.296 133.925 140.474  1.00 34.48           N  
ATOM   2417  CA  VAL B 166     151.550 134.033 139.709  1.00 33.33           C  
ATOM   2418  C   VAL B 166     152.400 132.788 139.931  1.00 34.20           C  
ATOM   2419  O   VAL B 166     152.750 132.124 138.965  1.00 38.52           O  
ATOM   2420  CB  VAL B 166     152.330 135.316 140.055  1.00 40.87           C  
ATOM   2421  CG1 VAL B 166     153.686 135.382 139.350  1.00 38.44           C  
ATOM   2422  CG2 VAL B 166     151.555 136.571 139.650  1.00 39.81           C  
ATOM   2423  H   VAL B 166     150.123 134.578 141.224  1.00 40.29           H  
ATOM   2424  HA  VAL B 166     151.308 134.070 138.647  1.00 38.66           H  
ATOM   2425  HB  VAL B 166     152.501 135.351 141.130  1.00 40.38           H  
ATOM   2426 HG11 VAL B 166     153.555 135.295 138.271  1.00 39.05           H  
ATOM   2427 HG12 VAL B 166     154.171 136.332 139.573  1.00 38.80           H  
ATOM   2428 HG13 VAL B 166     154.338 134.582 139.700  1.00 39.00           H  
ATOM   2429 HG21 VAL B 166     151.471 136.627 138.564  1.00 39.17           H  
ATOM   2430 HG22 VAL B 166     150.556 136.570 140.087  1.00 39.04           H  
ATOM   2431 HG23 VAL B 166     152.081 137.457 140.006  1.00 40.17           H  
ATOM   2432  N   VAL B 167     152.654 132.392 141.180  1.00 38.51           N  
ATOM   2433  CA  VAL B 167     153.449 131.193 141.514  1.00 36.87           C  
ATOM   2434  C   VAL B 167     152.822 129.908 140.968  1.00 40.53           C  
ATOM   2435  O   VAL B 167     153.514 129.123 140.326  1.00 44.79           O  
ATOM   2436  CB  VAL B 167     153.689 131.115 143.030  1.00 32.50           C  
ATOM   2437  CG1 VAL B 167     154.352 129.802 143.460  1.00 42.94           C  
ATOM   2438  CG2 VAL B 167     154.609 132.251 143.484  1.00 35.88           C  
ATOM   2439  H   VAL B 167     152.324 132.968 141.941  1.00 40.41           H  
ATOM   2440  HA  VAL B 167     154.424 131.284 141.034  1.00 39.73           H  
ATOM   2441  HB  VAL B 167     152.736 131.206 143.551  1.00 39.66           H  
ATOM   2442 HG11 VAL B 167     154.565 129.829 144.529  1.00 41.11           H  
ATOM   2443 HG12 VAL B 167     153.688 128.958 143.273  1.00 40.78           H  
ATOM   2444 HG13 VAL B 167     155.284 129.657 142.914  1.00 40.66           H  
ATOM   2445 HG21 VAL B 167     154.729 132.218 144.567  1.00 40.09           H  
ATOM   2446 HG22 VAL B 167     155.587 132.152 143.013  1.00 39.27           H  
ATOM   2447 HG23 VAL B 167     154.189 133.220 143.215  1.00 39.30           H  
ATOM   2448  N   LEU B 168     151.510 129.704 141.107  1.00 39.14           N  
ATOM   2449  CA  LEU B 168     150.805 128.569 140.504  1.00 38.62           C  
ATOM   2450  C   LEU B 168     150.917 128.538 138.980  1.00 47.18           C  
ATOM   2451  O   LEU B 168     150.984 127.460 138.410  1.00 51.24           O  
ATOM   2452  CB  LEU B 168     149.323 128.596 140.899  1.00 38.87           C  
ATOM   2453  CG  LEU B 168     149.018 127.997 142.272  1.00 43.80           C  
ATOM   2454  CD1 LEU B 168     147.576 128.318 142.644  1.00 44.58           C  
ATOM   2455  CD2 LEU B 168     149.172 126.476 142.250  1.00 45.77           C  
ATOM   2456  H   LEU B 168     150.977 130.362 141.657  1.00 43.32           H  
ATOM   2457  HA  LEU B 168     151.261 127.647 140.864  1.00 42.94           H  
ATOM   2458  HB2 LEU B 168     148.966 129.625 140.858  1.00 43.29           H  
ATOM   2459  HB3 LEU B 168     148.754 128.027 140.163  1.00 43.69           H  
ATOM   2460  HG  LEU B 168     149.683 128.423 143.023  1.00 43.96           H  
ATOM   2461 HD11 LEU B 168     147.351 127.917 143.632  1.00 44.35           H  
ATOM   2462 HD12 LEU B 168     147.438 129.399 142.667  1.00 44.05           H  
ATOM   2463 HD13 LEU B 168     146.894 127.885 141.912  1.00 44.51           H  
ATOM   2464 HD21 LEU B 168     148.529 126.042 141.485  1.00 43.89           H  
ATOM   2465 HD22 LEU B 168     150.207 126.199 142.052  1.00 44.32           H  
ATOM   2466 HD23 LEU B 168     148.893 126.064 143.220  1.00 44.26           H  
ATOM   2467  N   SER B 169     151.018 129.673 138.298  1.00 42.80           N  
ATOM   2468  CA  SER B 169     151.233 129.680 136.847  1.00 39.56           C  
ATOM   2469  C   SER B 169     152.578 129.077 136.436  1.00 41.87           C  
ATOM   2470  O   SER B 169     152.668 128.517 135.348  1.00 51.50           O  
ATOM   2471  CB  SER B 169     151.096 131.089 136.285  1.00 45.96           C  
ATOM   2472  OG  SER B 169     149.828 131.618 136.600  1.00 51.10           O  
ATOM   2473  H   SER B 169     150.987 130.550 138.798  1.00 44.56           H  
ATOM   2474  HA  SER B 169     150.458 129.071 136.382  1.00 44.24           H  
ATOM   2475  HB2 SER B 169     151.878 131.735 136.684  1.00 44.99           H  
ATOM   2476  HB3 SER B 169     151.201 131.049 135.201  1.00 44.61           H  
ATOM   2477  HG  SER B 169     149.793 131.799 137.542  1.00 44.88           H  
ATOM   2478  N   PHE B 170     153.604 129.127 137.293  1.00 26.85           N  
ATOM   2479  CA  PHE B 170     154.891 128.463 137.062  1.00 31.08           C  
ATOM   2480  C   PHE B 170     154.930 127.025 137.577  1.00 44.03           C  
ATOM   2481  O   PHE B 170     155.511 126.151 136.937  1.00 45.61           O  
ATOM   2482  CB  PHE B 170     156.013 129.272 137.711  1.00 37.62           C  
ATOM   2483  CG  PHE B 170     156.357 130.556 136.994  1.00 36.52           C  
ATOM   2484  CD1 PHE B 170     155.678 131.745 137.300  1.00 32.79           C  
ATOM   2485  CD2 PHE B 170     157.369 130.566 136.020  1.00 45.42           C  
ATOM   2486  CE1 PHE B 170     155.991 132.932 136.624  1.00 43.58           C  
ATOM   2487  CE2 PHE B 170     157.701 131.758 135.359  1.00 45.15           C  
ATOM   2488  CZ  PHE B 170     157.010 132.941 135.660  1.00 45.80           C  
ATOM   2489  H   PHE B 170     153.469 129.599 138.175  1.00 39.40           H  
ATOM   2490  HA  PHE B 170     155.095 128.416 135.992  1.00 39.65           H  
ATOM   2491  HB2 PHE B 170     155.751 129.497 138.745  1.00 40.74           H  
ATOM   2492  HB3 PHE B 170     156.912 128.657 137.739  1.00 39.93           H  
ATOM   2493  HD1 PHE B 170     154.915 131.744 138.065  1.00 39.78           H  
ATOM   2494  HD2 PHE B 170     157.897 129.655 135.780  1.00 41.22           H  
ATOM   2495  HE1 PHE B 170     155.458 133.842 136.858  1.00 40.98           H  
ATOM   2496  HE2 PHE B 170     158.481 131.763 134.612  1.00 40.44           H  
ATOM   2497  HZ  PHE B 170     157.258 133.858 135.146  1.00 40.87           H  
ATOM   2498  N   ILE B 171     154.336 126.770 138.739  1.00 48.38           N  
ATOM   2499  CA  ILE B 171     154.377 125.476 139.430  1.00 41.10           C  
ATOM   2500  C   ILE B 171     153.376 124.467 138.842  1.00 40.55           C  
ATOM   2501  O   ILE B 171     153.660 123.275 138.819  1.00 46.90           O  
ATOM   2502  CB  ILE B 171     154.201 125.749 140.946  1.00 41.44           C  
ATOM   2503  CG1 ILE B 171     155.309 126.677 141.482  1.00 45.01           C  
ATOM   2504  CG2 ILE B 171     154.192 124.498 141.829  1.00 43.38           C  
ATOM   2505  CD1 ILE B 171     156.740 126.147 141.354  1.00 44.44           C  
ATOM   2506  H   ILE B 171     153.930 127.552 139.232  1.00 43.93           H  
ATOM   2507  HA  ILE B 171     155.361 125.030 139.286  1.00 42.08           H  
ATOM   2508  HB  ILE B 171     153.240 126.236 141.111  1.00 42.59           H  
ATOM   2509 HG12 ILE B 171     155.262 127.620 140.938  1.00 43.65           H  
ATOM   2510 HG13 ILE B 171     155.118 126.889 142.534  1.00 43.32           H  
ATOM   2511 HG21 ILE B 171     153.346 123.859 141.575  1.00 43.24           H  
ATOM   2512 HG22 ILE B 171     155.123 123.946 141.700  1.00 43.43           H  
ATOM   2513 HG23 ILE B 171     154.091 124.783 142.876  1.00 43.61           H  
ATOM   2514 HD11 ILE B 171     156.886 125.282 142.001  1.00 43.13           H  
ATOM   2515 HD12 ILE B 171     156.950 125.875 140.320  1.00 43.66           H  
ATOM   2516 HD13 ILE B 171     157.439 126.926 141.660  1.00 43.13           H  
ATOM   2517  N   TRP B 172     152.232 124.977 138.373  1.00 38.47           N  
ATOM   2518  CA  TRP B 172     151.105 124.111 137.947  1.00 40.86           C  
ATOM   2519  C   TRP B 172     151.414 123.210 136.762  1.00 44.61           C  
ATOM   2520  O   TRP B 172     151.017 122.189 136.907  1.00 46.46           O  
ATOM   2521  CB  TRP B 172     149.857 124.954 137.637  1.00 44.54           C  
ATOM   2522  CG  TRP B 172     148.727 124.155 137.050  1.00 47.76           C  
ATOM   2523  CD1 TRP B 172     148.107 124.369 135.856  1.00 49.56           C  
ATOM   2524  CD2 TRP B 172     148.094 122.997 137.632  1.00 46.08           C  
ATOM   2525  NE1 TRP B 172     147.130 123.432 135.654  1.00 45.94           N  
ATOM   2526  CE2 TRP B 172     147.100 122.577 136.724  1.00 44.58           C  
ATOM   2527  CE3 TRP B 172     148.269 122.283 138.821  1.00 48.87           C  
ATOM   2528  CZ2 TRP B 172     146.289 121.474 136.974  1.00 46.55           C  
ATOM   2529  CZ3 TRP B 172     147.465 121.193 139.065  1.00 47.69           C  
ATOM   2530  CH2 TRP B 172     146.489 120.797 138.153  1.00 49.09           C  
ATOM   2531  H   TRP B 172     152.106 125.863 138.263  1.00 44.61           H  
ATOM   2532  HA  TRP B 172     150.881 123.524 138.718  1.00 44.89           H  
ATOM   2533  HB2 TRP B 172     149.546 125.370 138.470  1.00 45.56           H  
ATOM   2534  HB3 TRP B 172     150.103 125.654 136.997  1.00 45.87           H  
ATOM   2535  HD1 TRP B 172     148.314 125.063 135.252  1.00 47.46           H  
ATOM   2536  HE1 TRP B 172     146.611 123.389 134.953  1.00 47.26           H  
ATOM   2537  HE3 TRP B 172     148.927 122.544 139.442  1.00 45.96           H  
ATOM   2538  HZ2 TRP B 172     145.635 121.201 136.358  1.00 46.51           H  
ATOM   2539  HZ3 TRP B 172     147.576 120.705 139.863  1.00 45.71           H  
ATOM   2540  HH2 TRP B 172     145.957 120.047 138.346  1.00 46.68           H  
ATOM   2541  N   PRO B 173     152.003 123.568 135.612  1.00 37.53           N  
ATOM   2542  CA  PRO B 173     152.150 122.738 134.416  1.00 37.80           C  
ATOM   2543  C   PRO B 173     152.722 121.321 134.646  1.00 41.53           C  
ATOM   2544  O   PRO B 173     152.096 120.366 134.180  1.00 44.76           O  
ATOM   2545  CB  PRO B 173     152.951 123.581 133.423  1.00 42.74           C  
ATOM   2546  CG  PRO B 173     152.597 125.007 133.829  1.00 43.32           C  
ATOM   2547  CD  PRO B 173     152.453 124.923 135.339  1.00 40.73           C  
ATOM   2548  HA  PRO B 173     151.151 122.613 133.997  1.00 41.38           H  
ATOM   2549  HB2 PRO B 173     154.022 123.426 133.548  1.00 41.55           H  
ATOM   2550  HB3 PRO B 173     152.658 123.371 132.394  1.00 41.86           H  
ATOM   2551  HG2 PRO B 173     153.369 125.718 133.534  1.00 42.11           H  
ATOM   2552  HG3 PRO B 173     151.635 125.282 133.396  1.00 41.37           H  
ATOM   2553  HD2 PRO B 173     153.425 125.083 135.804  1.00 41.75           H  
ATOM   2554  HD3 PRO B 173     151.739 125.670 135.685  1.00 41.19           H  
ATOM   2555  N   PRO B 174     153.813 121.106 135.416  1.00 33.52           N  
ATOM   2556  CA  PRO B 174     154.261 119.757 135.766  1.00 30.53           C  
ATOM   2557  C   PRO B 174     153.340 118.992 136.731  1.00 33.11           C  
ATOM   2558  O   PRO B 174     153.334 117.767 136.698  1.00 37.65           O  
ATOM   2559  CB  PRO B 174     155.674 119.921 136.324  1.00 28.10           C  
ATOM   2560  CG  PRO B 174     155.721 121.363 136.802  1.00 37.72           C  
ATOM   2561  CD  PRO B 174     154.806 122.084 135.830  1.00 33.96           C  
ATOM   2562  HA  PRO B 174     154.333 119.163 134.855  1.00 35.96           H  
ATOM   2563  HB2 PRO B 174     155.886 119.223 137.134  1.00 35.29           H  
ATOM   2564  HB3 PRO B 174     156.395 119.788 135.517  1.00 34.32           H  
ATOM   2565  HG2 PRO B 174     155.310 121.421 137.810  1.00 36.99           H  
ATOM   2566  HG3 PRO B 174     156.734 121.766 136.778  1.00 36.61           H  
ATOM   2567  HD2 PRO B 174     155.390 122.396 134.964  1.00 35.48           H  
ATOM   2568  HD3 PRO B 174     154.364 122.953 136.316  1.00 37.45           H  
ATOM   2569  N   ILE B 175     152.514 119.654 137.544  1.00 32.02           N  
ATOM   2570  CA  ILE B 175     151.487 119.025 138.395  1.00 34.02           C  
ATOM   2571  C   ILE B 175     150.274 118.580 137.567  1.00 38.14           C  
ATOM   2572  O   ILE B 175     149.865 117.426 137.650  1.00 42.45           O  
ATOM   2573  CB  ILE B 175     151.046 119.954 139.549  1.00 36.06           C  
ATOM   2574  CG1 ILE B 175     152.246 120.370 140.421  1.00 36.86           C  
ATOM   2575  CG2 ILE B 175     149.980 119.258 140.413  1.00 39.55           C  
ATOM   2576  CD1 ILE B 175     151.902 121.391 141.510  1.00 38.78           C  
ATOM   2577  H   ILE B 175     152.516 120.663 137.494  1.00 37.72           H  
ATOM   2578  HA  ILE B 175     151.914 118.128 138.843  1.00 37.66           H  
ATOM   2579  HB  ILE B 175     150.601 120.854 139.126  1.00 38.88           H  
ATOM   2580 HG12 ILE B 175     152.676 119.486 140.890  1.00 38.66           H  
ATOM   2581 HG13 ILE B 175     153.013 120.821 139.791  1.00 38.05           H  
ATOM   2582 HG21 ILE B 175     149.638 119.918 141.210  1.00 38.96           H  
ATOM   2583 HG22 ILE B 175     149.102 119.011 139.818  1.00 38.91           H  
ATOM   2584 HG23 ILE B 175     150.387 118.347 140.851  1.00 38.62           H  
ATOM   2585 HD11 ILE B 175     152.823 121.715 141.994  1.00 38.37           H  
ATOM   2586 HD12 ILE B 175     151.404 122.254 141.069  1.00 39.35           H  
ATOM   2587 HD13 ILE B 175     151.262 120.945 142.271  1.00 38.97           H  
ATOM   2588  N   GLY B 176     149.710 119.450 136.727  1.00 37.50           N  
ATOM   2589  CA  GLY B 176     148.571 119.129 135.865  1.00 33.64           C  
ATOM   2590  C   GLY B 176     148.893 118.019 134.872  1.00 32.04           C  
ATOM   2591  O   GLY B 176     148.082 117.125 134.642  1.00 39.54           O  
ATOM   2592  H   GLY B 176     150.076 120.391 136.705  1.00 38.63           H  
ATOM   2593  HA2 GLY B 176     147.724 118.822 136.478  1.00 37.36           H  
ATOM   2594  HA3 GLY B 176     148.289 120.020 135.303  1.00 37.58           H  
ATOM   2595  N   SER B 177     150.124 117.997 134.364  1.00 32.51           N  
ATOM   2596  CA  SER B 177     150.666 116.903 133.562  1.00 43.86           C  
ATOM   2597  C   SER B 177     150.704 115.573 134.326  1.00 47.83           C  
ATOM   2598  O   SER B 177     150.212 114.566 133.820  1.00 46.32           O  
ATOM   2599  CB  SER B 177     152.060 117.296 133.079  1.00 41.21           C  
ATOM   2600  OG  SER B 177     152.644 116.279 132.293  1.00 46.05           O  
ATOM   2601  H   SER B 177     150.720 118.791 134.549  1.00 39.87           H  
ATOM   2602  HA  SER B 177     150.030 116.766 132.688  1.00 41.61           H  
ATOM   2603  HB2 SER B 177     151.996 118.212 132.491  1.00 40.92           H  
ATOM   2604  HB3 SER B 177     152.700 117.482 133.942  1.00 41.10           H  
ATOM   2605  HG  SER B 177     152.241 116.301 131.422  1.00 42.20           H  
ATOM   2606  N   ALA B 178     151.201 115.548 135.566  1.00 33.76           N  
ATOM   2607  CA  ALA B 178     151.201 114.352 136.404  1.00 20.41           C  
ATOM   2608  C   ALA B 178     149.788 113.860 136.756  1.00 24.51           C  
ATOM   2609  O   ALA B 178     149.539 112.657 136.776  1.00 39.11           O  
ATOM   2610  CB  ALA B 178     152.009 114.660 137.664  1.00 36.46           C  
ATOM   2611  H   ALA B 178     151.599 116.391 135.953  1.00 35.14           H  
ATOM   2612  HA  ALA B 178     151.706 113.550 135.864  1.00 32.19           H  
ATOM   2613  HB1 ALA B 178     152.070 113.766 138.284  1.00 34.43           H  
ATOM   2614  HB2 ALA B 178     153.019 114.967 137.392  1.00 34.42           H  
ATOM   2615  HB3 ALA B 178     151.532 115.455 138.238  1.00 34.26           H  
ATOM   2616  N   ILE B 179     148.831 114.758 136.996  1.00 29.62           N  
ATOM   2617  CA  ILE B 179     147.421 114.392 137.194  1.00 35.41           C  
ATOM   2618  C   ILE B 179     146.837 113.752 135.930  1.00 40.14           C  
ATOM   2619  O   ILE B 179     146.154 112.731 136.009  1.00 44.71           O  
ATOM   2620  CB  ILE B 179     146.613 115.621 137.653  1.00 36.55           C  
ATOM   2621  CG1 ILE B 179     147.039 116.007 139.081  1.00 39.73           C  
ATOM   2622  CG2 ILE B 179     145.098 115.368 137.611  1.00 39.94           C  
ATOM   2623  CD1 ILE B 179     146.598 117.408 139.498  1.00 40.46           C  
ATOM   2624  H   ILE B 179     149.094 115.732 137.045  1.00 37.44           H  
ATOM   2625  HA  ILE B 179     147.362 113.641 137.982  1.00 37.86           H  
ATOM   2626  HB  ILE B 179     146.835 116.452 136.982  1.00 38.59           H  
ATOM   2627 HG12 ILE B 179     146.641 115.281 139.790  1.00 38.60           H  
ATOM   2628 HG13 ILE B 179     148.126 115.981 139.162  1.00 38.48           H  
ATOM   2629 HG21 ILE B 179     144.765 115.188 136.588  1.00 38.82           H  
ATOM   2630 HG22 ILE B 179     144.844 114.507 138.229  1.00 38.75           H  
ATOM   2631 HG23 ILE B 179     144.555 116.240 137.975  1.00 38.68           H  
ATOM   2632 HD11 ILE B 179     145.512 117.471 139.559  1.00 38.85           H  
ATOM   2633 HD12 ILE B 179     147.014 117.640 140.479  1.00 39.10           H  
ATOM   2634 HD13 ILE B 179     146.970 118.133 138.774  1.00 38.85           H  
ATOM   2635  N   GLN B 180     147.150 114.280 134.746  1.00 38.81           N  
ATOM   2636  CA  GLN B 180     146.728 113.674 133.487  1.00 39.86           C  
ATOM   2637  C   GLN B 180     147.335 112.276 133.279  1.00 41.40           C  
ATOM   2638  O   GLN B 180     146.586 111.347 132.966  1.00 43.13           O  
ATOM   2639  CB  GLN B 180     147.025 114.630 132.327  1.00 47.16           C  
ATOM   2640  CG  GLN B 180     146.409 114.143 131.007  1.00 50.14           C  
ATOM   2641  CD  GLN B 180     146.564 115.149 129.865  1.00 53.36           C  
ATOM   2642  OE1 GLN B 180     147.471 115.970 129.824  1.00 50.73           O  
ATOM   2643  NE2 GLN B 180     145.689 115.123 128.884  1.00 51.10           N  
ATOM   2644  H   GLN B 180     147.688 115.134 134.717  1.00 43.37           H  
ATOM   2645  HA  GLN B 180     145.646 113.550 133.531  1.00 43.98           H  
ATOM   2646  HB2 GLN B 180     146.602 115.606 132.564  1.00 45.09           H  
ATOM   2647  HB3 GLN B 180     148.103 114.737 132.205  1.00 44.66           H  
ATOM   2648  HG2 GLN B 180     146.876 113.206 130.703  1.00 45.56           H  
ATOM   2649  HG3 GLN B 180     145.347 113.957 131.166  1.00 45.62           H  
ATOM   2650 HE21 GLN B 180     145.790 115.795 128.137  1.00 45.66           H  
ATOM   2651 HE22 GLN B 180     144.925 114.463 128.895  1.00 45.79           H  
ATOM   2652  N   THR B 181     148.635 112.067 133.515  1.00 37.87           N  
ATOM   2653  CA  THR B 181     149.239 110.729 133.375  1.00 33.46           C  
ATOM   2654  C   THR B 181     148.733 109.735 134.416  1.00 35.75           C  
ATOM   2655  O   THR B 181     148.523 108.578 134.066  1.00 40.01           O  
ATOM   2656  CB  THR B 181     150.773 110.728 133.373  1.00 33.31           C  
ATOM   2657  OG1 THR B 181     151.293 111.196 134.586  1.00 43.45           O  
ATOM   2658  CG2 THR B 181     151.365 111.561 132.245  1.00 38.31           C  
ATOM   2659  H   THR B 181     149.227 112.843 133.772  1.00 38.78           H  
ATOM   2660  HA  THR B 181     148.935 110.333 132.406  1.00 38.35           H  
ATOM   2661  HB  THR B 181     151.109 109.700 133.237  1.00 37.14           H  
ATOM   2662  HG1 THR B 181     152.246 111.097 134.541  1.00 39.03           H  
ATOM   2663 HG21 THR B 181     152.451 111.467 132.246  1.00 37.84           H  
ATOM   2664 HG22 THR B 181     150.985 111.200 131.290  1.00 38.16           H  
ATOM   2665 HG23 THR B 181     151.096 112.611 132.360  1.00 38.58           H  
ATOM   2666  N   PHE B 182     148.418 110.142 135.647  1.00 34.70           N  
ATOM   2667  CA  PHE B 182     147.727 109.266 136.603  1.00 33.87           C  
ATOM   2668  C   PHE B 182     146.371 108.786 136.083  1.00 34.56           C  
ATOM   2669  O   PHE B 182     146.070 107.598 136.169  1.00 38.41           O  
ATOM   2670  CB  PHE B 182     147.543 109.975 137.946  1.00 35.77           C  
ATOM   2671  CG  PHE B 182     146.579 109.250 138.868  1.00 39.78           C  
ATOM   2672  CD1 PHE B 182     146.992 108.100 139.565  1.00 38.03           C  
ATOM   2673  CD2 PHE B 182     145.249 109.692 138.987  1.00 43.11           C  
ATOM   2674  CE1 PHE B 182     146.083 107.405 140.381  1.00 38.44           C  
ATOM   2675  CE2 PHE B 182     144.341 108.994 139.797  1.00 43.15           C  
ATOM   2676  CZ  PHE B 182     144.758 107.852 140.496  1.00 39.43           C  
ATOM   2677  H   PHE B 182     148.671 111.078 135.932  1.00 38.01           H  
ATOM   2678  HA  PHE B 182     148.337 108.380 136.775  1.00 37.84           H  
ATOM   2679  HB2 PHE B 182     148.511 110.065 138.437  1.00 37.93           H  
ATOM   2680  HB3 PHE B 182     147.166 110.983 137.773  1.00 37.47           H  
ATOM   2681  HD1 PHE B 182     148.008 107.747 139.471  1.00 37.56           H  
ATOM   2682  HD2 PHE B 182     144.921 110.570 138.451  1.00 38.21           H  
ATOM   2683  HE1 PHE B 182     146.404 106.526 140.919  1.00 37.63           H  
ATOM   2684  HE2 PHE B 182     143.323 109.340 139.892  1.00 38.40           H  
ATOM   2685  HZ  PHE B 182     144.059 107.317 141.121  1.00 37.71           H  
ATOM   2686  N   SER B 183     145.563 109.667 135.487  1.00 40.85           N  
ATOM   2687  CA  SER B 183     144.257 109.271 134.958  1.00 37.31           C  
ATOM   2688  C   SER B 183     144.363 108.228 133.847  1.00 33.32           C  
ATOM   2689  O   SER B 183     143.592 107.272 133.826  1.00 38.14           O  
ATOM   2690  CB  SER B 183     143.457 110.491 134.499  1.00 37.21           C  
ATOM   2691  OG  SER B 183     143.882 110.987 133.244  1.00 37.07           O  
ATOM   2692  H   SER B 183     145.834 110.640 135.478  1.00 38.81           H  
ATOM   2693  HA  SER B 183     143.702 108.810 135.776  1.00 37.51           H  
ATOM   2694  HB2 SER B 183     142.408 110.204 134.414  1.00 37.97           H  
ATOM   2695  HB3 SER B 183     143.530 111.277 135.250  1.00 38.40           H  
ATOM   2696  HG  SER B 183     144.812 111.222 133.280  1.00 37.85           H  
ATOM   2697  N   GLN B 184     145.352 108.358 132.965  1.00 34.67           N  
ATOM   2698  CA  GLN B 184     145.598 107.404 131.894  1.00 33.20           C  
ATOM   2699  C   GLN B 184     146.186 106.099 132.420  1.00 34.06           C  
ATOM   2700  O   GLN B 184     145.827 105.024 131.944  1.00 40.44           O  
ATOM   2701  CB  GLN B 184     146.501 108.047 130.834  1.00 39.56           C  
ATOM   2702  CG  GLN B 184     145.746 109.139 130.058  1.00 44.70           C  
ATOM   2703  CD  GLN B 184     146.570 109.773 128.939  1.00 44.91           C  
ATOM   2704  OE1 GLN B 184     147.775 109.599 128.817  1.00 43.26           O  
ATOM   2705  NE2 GLN B 184     145.949 110.544 128.073  1.00 41.81           N  
ATOM   2706  H   GLN B 184     145.953 109.167 133.034  1.00 39.36           H  
ATOM   2707  HA  GLN B 184     144.645 107.154 131.427  1.00 38.56           H  
ATOM   2708  HB2 GLN B 184     147.387 108.468 131.309  1.00 39.05           H  
ATOM   2709  HB3 GLN B 184     146.814 107.278 130.129  1.00 38.95           H  
ATOM   2710  HG2 GLN B 184     144.850 108.702 129.617  1.00 39.70           H  
ATOM   2711  HG3 GLN B 184     145.434 109.930 130.740  1.00 39.60           H  
ATOM   2712 HE21 GLN B 184     144.953 110.693 128.143  1.00 39.32           H  
ATOM   2713 HE22 GLN B 184     146.490 110.961 127.329  1.00 39.26           H  
ATOM   2714  N   TRP B 185     147.012 106.160 133.458  1.00 31.03           N  
ATOM   2715  CA  TRP B 185     147.532 104.978 134.130  1.00 31.73           C  
ATOM   2716  C   TRP B 185     146.433 104.163 134.813  1.00 31.33           C  
ATOM   2717  O   TRP B 185     146.310 102.966 134.563  1.00 32.30           O  
ATOM   2718  CB  TRP B 185     148.643 105.393 135.090  1.00 29.53           C  
ATOM   2719  CG  TRP B 185     149.194 104.302 135.939  1.00 25.78           C  
ATOM   2720  CD1 TRP B 185     150.166 103.441 135.574  1.00 26.57           C  
ATOM   2721  CD2 TRP B 185     148.801 103.934 137.290  1.00 23.57           C  
ATOM   2722  NE1 TRP B 185     150.428 102.588 136.619  1.00 24.30           N  
ATOM   2723  CE2 TRP B 185     149.606 102.833 137.693  1.00 23.07           C  
ATOM   2724  CE3 TRP B 185     147.871 104.433 138.227  1.00 29.24           C  
ATOM   2725  CZ2 TRP B 185     149.484 102.239 138.952  1.00 29.25           C  
ATOM   2726  CZ3 TRP B 185     147.745 103.851 139.498  1.00 28.54           C  
ATOM   2727  CH2 TRP B 185     148.546 102.757 139.858  1.00 29.74           C  
ATOM   2728  H   TRP B 185     147.313 107.065 133.789  1.00 32.08           H  
ATOM   2729  HA  TRP B 185     147.978 104.340 133.367  1.00 30.79           H  
ATOM   2730  HB2 TRP B 185     149.458 105.829 134.513  1.00 30.16           H  
ATOM   2731  HB3 TRP B 185     148.265 106.169 135.756  1.00 31.14           H  
ATOM   2732  HD1 TRP B 185     150.676 103.447 134.622  1.00 29.54           H  
ATOM   2733  HE1 TRP B 185     151.152 101.884 136.590  1.00 29.13           H  
ATOM   2734  HE3 TRP B 185     147.257 105.281 137.963  1.00 30.62           H  
ATOM   2735  HZ2 TRP B 185     150.112 101.404 139.226  1.00 30.21           H  
ATOM   2736  HZ3 TRP B 185     147.030 104.247 140.203  1.00 29.75           H  
ATOM   2737  HH2 TRP B 185     148.446 102.321 140.841  1.00 29.63           H  
ATOM   2738  N   ALA B 186     145.587 104.822 135.603  1.00 30.14           N  
ATOM   2739  CA  ALA B 186     144.477 104.217 136.319  1.00 27.83           C  
ATOM   2740  C   ALA B 186     143.406 103.650 135.385  1.00 32.95           C  
ATOM   2741  O   ALA B 186     142.927 102.544 135.613  1.00 36.94           O  
ATOM   2742  CB  ALA B 186     143.880 105.266 137.261  1.00 31.46           C  
ATOM   2743  H   ALA B 186     145.754 105.806 135.755  1.00 33.29           H  
ATOM   2744  HA  ALA B 186     144.865 103.390 136.913  1.00 31.75           H  
ATOM   2745  HB1 ALA B 186     143.063 104.826 137.833  1.00 32.83           H  
ATOM   2746  HB2 ALA B 186     144.643 105.618 137.956  1.00 32.69           H  
ATOM   2747  HB3 ALA B 186     143.499 106.113 136.692  1.00 33.06           H  
ATOM   2748  N   ALA B 187     143.038 104.363 134.321  1.00 39.31           N  
ATOM   2749  CA  ALA B 187     142.077 103.876 133.344  1.00 35.06           C  
ATOM   2750  C   ALA B 187     142.628 102.740 132.460  1.00 38.35           C  
ATOM   2751  O   ALA B 187     141.916 101.764 132.227  1.00 39.22           O  
ATOM   2752  CB  ALA B 187     141.623 105.059 132.488  1.00 36.85           C  
ATOM   2753  H   ALA B 187     143.413 105.293 134.199  1.00 37.17           H  
ATOM   2754  HA  ALA B 187     141.205 103.488 133.871  1.00 36.49           H  
ATOM   2755  HB1 ALA B 187     141.146 105.821 133.105  1.00 37.59           H  
ATOM   2756  HB2 ALA B 187     140.913 104.718 131.735  1.00 37.28           H  
ATOM   2757  HB3 ALA B 187     142.484 105.508 131.992  1.00 36.98           H  
ATOM   2758  N   TYR B 188     143.862 102.847 131.949  1.00 36.12           N  
ATOM   2759  CA  TYR B 188     144.299 102.060 130.783  1.00 35.24           C  
ATOM   2760  C   TYR B 188     145.602 101.275 130.924  1.00 34.25           C  
ATOM   2761  O   TYR B 188     145.783 100.310 130.187  1.00 39.91           O  
ATOM   2762  CB  TYR B 188     144.424 102.980 129.564  1.00 39.12           C  
ATOM   2763  CG  TYR B 188     143.220 103.846 129.277  1.00 36.02           C  
ATOM   2764  CD1 TYR B 188     142.020 103.265 128.834  1.00 32.85           C  
ATOM   2765  CD2 TYR B 188     143.312 105.239 129.433  1.00 39.90           C  
ATOM   2766  CE1 TYR B 188     140.907 104.077 128.554  1.00 36.30           C  
ATOM   2767  CE2 TYR B 188     142.196 106.053 129.174  1.00 42.55           C  
ATOM   2768  CZ  TYR B 188     140.994 105.472 128.730  1.00 36.77           C  
ATOM   2769  OH  TYR B 188     139.934 106.268 128.458  1.00 37.35           O  
ATOM   2770  H   TYR B 188     144.391 103.680 132.164  1.00 36.82           H  
ATOM   2771  HA  TYR B 188     143.534 101.322 130.542  1.00 37.17           H  
ATOM   2772  HB2 TYR B 188     145.296 103.619 129.695  1.00 37.23           H  
ATOM   2773  HB3 TYR B 188     144.611 102.366 128.683  1.00 37.52           H  
ATOM   2774  HD1 TYR B 188     141.955 102.195 128.702  1.00 36.50           H  
ATOM   2775  HD2 TYR B 188     144.244 105.684 129.749  1.00 37.37           H  
ATOM   2776  HE1 TYR B 188     139.985 103.631 128.209  1.00 37.50           H  
ATOM   2777  HE2 TYR B 188     142.260 107.125 129.291  1.00 38.18           H  
ATOM   2778  HH  TYR B 188     139.335 105.864 127.826  1.00 37.47           H  
ATOM   2779  N   GLN B 189     146.525 101.657 131.807  1.00 27.42           N  
ATOM   2780  CA  GLN B 189     147.875 101.074 131.822  1.00 23.12           C  
ATOM   2781  C   GLN B 189     148.088 100.072 132.949  1.00 27.93           C  
ATOM   2782  O   GLN B 189     148.725  99.042 132.742  1.00 29.46           O  
ATOM   2783  CB  GLN B 189     148.949 102.162 131.863  1.00 34.04           C  
ATOM   2784  CG  GLN B 189     148.805 103.210 130.741  1.00 41.67           C  
ATOM   2785  CD  GLN B 189     149.736 104.404 130.903  1.00 39.52           C  
ATOM   2786  OE1 GLN B 189     150.453 104.560 131.881  1.00 33.77           O  
ATOM   2787  NE2 GLN B 189     149.751 105.308 129.952  1.00 38.82           N  
ATOM   2788  H   GLN B 189     146.324 102.442 132.409  1.00 32.69           H  
ATOM   2789  HA  GLN B 189     148.039 100.525 130.895  1.00 32.33           H  
ATOM   2790  HB2 GLN B 189     148.920 102.637 132.843  1.00 32.77           H  
ATOM   2791  HB3 GLN B 189     149.926 101.690 131.763  1.00 33.09           H  
ATOM   2792  HG2 GLN B 189     149.006 102.730 129.784  1.00 34.01           H  
ATOM   2793  HG3 GLN B 189     147.788 103.600 130.714  1.00 34.11           H  
ATOM   2794 HE21 GLN B 189     149.178 105.196 129.129  1.00 33.95           H  
ATOM   2795 HE22 GLN B 189     150.375 106.096 130.051  1.00 33.57           H  
ATOM   2796  N   ASN B 190     147.530 100.335 134.128  1.00 33.49           N  
ATOM   2797  CA  ASN B 190     147.472  99.377 135.226  1.00 25.32           C  
ATOM   2798  C   ASN B 190     146.196  99.566 136.066  1.00 28.15           C  
ATOM   2799  O   ASN B 190     146.269  99.983 137.222  1.00 32.55           O  
ATOM   2800  CB  ASN B 190     148.773  99.435 136.036  1.00 25.61           C  
ATOM   2801  CG  ASN B 190     149.016  98.156 136.794  1.00 29.91           C  
ATOM   2802  OD1 ASN B 190     148.102  97.429 137.152  1.00 36.13           O  
ATOM   2803  ND2 ASN B 190     150.255  97.828 137.048  1.00 32.29           N  
ATOM   2804  H   ASN B 190     147.062 101.221 134.252  1.00 31.54           H  
ATOM   2805  HA  ASN B 190     147.412  98.379 134.792  1.00 30.01           H  
ATOM   2806  HB2 ASN B 190     149.612  99.581 135.356  1.00 30.41           H  
ATOM   2807  HB3 ASN B 190     148.756 100.271 136.735  1.00 30.12           H  
ATOM   2808 HD21 ASN B 190     151.015  98.414 136.735  1.00 30.96           H  
ATOM   2809 HD22 ASN B 190     150.430  96.960 137.534  1.00 31.14           H  
ATOM   2810  N   PRO B 191     145.008  99.232 135.516  1.00 26.89           N  
ATOM   2811  CA  PRO B 191     143.753  99.288 136.254  1.00 20.99           C  
ATOM   2812  C   PRO B 191     143.674  98.255 137.382  1.00 31.06           C  
ATOM   2813  O   PRO B 191     143.019  98.514 138.383  1.00 33.87           O  
ATOM   2814  CB  PRO B 191     142.657  99.107 135.207  1.00 26.96           C  
ATOM   2815  CG  PRO B 191     143.340  98.341 134.085  1.00 30.79           C  
ATOM   2816  CD  PRO B 191     144.769  98.852 134.136  1.00 27.82           C  
ATOM   2817  HA  PRO B 191     143.641 100.275 136.702  1.00 28.40           H  
ATOM   2818  HB2 PRO B 191     141.797  98.564 135.601  1.00 29.58           H  
ATOM   2819  HB3 PRO B 191     142.344 100.082 134.834  1.00 29.47           H  
ATOM   2820  HG2 PRO B 191     143.326  97.274 134.305  1.00 30.29           H  
ATOM   2821  HG3 PRO B 191     142.879  98.539 133.117  1.00 30.98           H  
ATOM   2822  HD2 PRO B 191     145.453  98.073 133.802  1.00 29.20           H  
ATOM   2823  HD3 PRO B 191     144.861  99.731 133.498  1.00 30.67           H  
ATOM   2824  N   VAL B 192     144.376  97.124 137.285  1.00 31.97           N  
ATOM   2825  CA  VAL B 192     144.447  96.123 138.359  1.00 22.21           C  
ATOM   2826  C   VAL B 192     145.032  96.735 139.627  1.00 25.25           C  
ATOM   2827  O   VAL B 192     144.392  96.695 140.675  1.00 32.43           O  
ATOM   2828  CB  VAL B 192     145.229  94.884 137.891  1.00 26.89           C  
ATOM   2829  CG1 VAL B 192     145.607  93.929 139.018  1.00 30.61           C  
ATOM   2830  CG2 VAL B 192     144.386  94.082 136.910  1.00 26.96           C  
ATOM   2831  H   VAL B 192     144.910  96.963 136.442  1.00 29.48           H  
ATOM   2832  HA  VAL B 192     143.435  95.805 138.610  1.00 27.58           H  
ATOM   2833  HB  VAL B 192     146.146  95.201 137.394  1.00 28.42           H  
ATOM   2834 HG11 VAL B 192     146.092  93.044 138.607  1.00 28.40           H  
ATOM   2835 HG12 VAL B 192     146.305  94.405 139.706  1.00 28.79           H  
ATOM   2836 HG13 VAL B 192     144.710  93.628 139.559  1.00 29.28           H  
ATOM   2837 HG21 VAL B 192     143.476  93.729 137.395  1.00 28.35           H  
ATOM   2838 HG22 VAL B 192     144.122  94.698 136.051  1.00 28.30           H  
ATOM   2839 HG23 VAL B 192     144.954  93.225 136.548  1.00 28.10           H  
ATOM   2840  N   VAL B 193     146.203  97.369 139.546  1.00 28.17           N  
ATOM   2841  CA  VAL B 193     146.806  98.026 140.715  1.00 32.21           C  
ATOM   2842  C   VAL B 193     146.009  99.259 141.139  1.00 27.92           C  
ATOM   2843  O   VAL B 193     145.717  99.419 142.319  1.00 33.33           O  
ATOM   2844  CB  VAL B 193     148.290  98.332 140.480  1.00 28.36           C  
ATOM   2845  CG1 VAL B 193     148.906  99.126 141.632  1.00 34.51           C  
ATOM   2846  CG2 VAL B 193     149.079  97.027 140.358  1.00 25.04           C  
ATOM   2847  H   VAL B 193     146.702  97.384 138.668  1.00 29.58           H  
ATOM   2848  HA  VAL B 193     146.758  97.334 141.557  1.00 30.39           H  
ATOM   2849  HB  VAL B 193     148.402  98.912 139.564  1.00 29.24           H  
ATOM   2850 HG11 VAL B 193     149.975  99.255 141.461  1.00 30.55           H  
ATOM   2851 HG12 VAL B 193     148.453 100.115 141.696  1.00 30.90           H  
ATOM   2852 HG13 VAL B 193     148.756  98.600 142.574  1.00 30.64           H  
ATOM   2853 HG21 VAL B 193     148.698  96.423 139.535  1.00 29.06           H  
ATOM   2854 HG22 VAL B 193     150.129  97.248 140.168  1.00 29.35           H  
ATOM   2855 HG23 VAL B 193     148.999  96.453 141.282  1.00 29.58           H  
ATOM   2856  N   ALA B 194     145.579 100.104 140.207  1.00 16.70           N  
ATOM   2857  CA  ALA B 194     144.860 101.331 140.530  1.00 20.19           C  
ATOM   2858  C   ALA B 194     143.537 101.092 141.260  1.00 32.69           C  
ATOM   2859  O   ALA B 194     143.270 101.730 142.276  1.00 34.93           O  
ATOM   2860  CB  ALA B 194     144.631 102.121 139.246  1.00 27.32           C  
ATOM   2861  H   ALA B 194     145.836  99.945 139.243  1.00 28.03           H  
ATOM   2862  HA  ALA B 194     145.490 101.933 141.185  1.00 28.19           H  
ATOM   2863  HB1 ALA B 194     145.584 102.285 138.743  1.00 28.82           H  
ATOM   2864  HB2 ALA B 194     143.964 101.575 138.578  1.00 29.31           H  
ATOM   2865  HB3 ALA B 194     144.186 103.086 139.487  1.00 29.11           H  
ATOM   2866  N   PHE B 195     142.710 100.159 140.786  1.00 37.64           N  
ATOM   2867  CA  PHE B 195     141.424  99.895 141.418  1.00 31.02           C  
ATOM   2868  C   PHE B 195     141.529  99.017 142.675  1.00 28.92           C  
ATOM   2869  O   PHE B 195     140.688  99.128 143.563  1.00 39.57           O  
ATOM   2870  CB  PHE B 195     140.409  99.417 140.386  1.00 30.84           C  
ATOM   2871  CG  PHE B 195     139.901 100.553 139.523  1.00 35.98           C  
ATOM   2872  CD1 PHE B 195     140.580 100.950 138.358  1.00 39.14           C  
ATOM   2873  CD2 PHE B 195     138.759 101.263 139.930  1.00 36.68           C  
ATOM   2874  CE1 PHE B 195     140.111 102.034 137.600  1.00 37.92           C  
ATOM   2875  CE2 PHE B 195     138.285 102.340 139.168  1.00 35.52           C  
ATOM   2876  CZ  PHE B 195     138.960 102.725 138.002  1.00 36.76           C  
ATOM   2877  H   PHE B 195     142.953  99.648 139.950  1.00 33.76           H  
ATOM   2878  HA  PHE B 195     141.042 100.858 141.756  1.00 34.26           H  
ATOM   2879  HB2 PHE B 195     140.836  98.626 139.769  1.00 33.99           H  
ATOM   2880  HB3 PHE B 195     139.553  98.999 140.915  1.00 34.70           H  
ATOM   2881  HD1 PHE B 195     141.468 100.424 138.040  1.00 35.31           H  
ATOM   2882  HD2 PHE B 195     138.243 100.983 140.836  1.00 34.87           H  
ATOM   2883  HE1 PHE B 195     140.632 102.333 136.702  1.00 35.00           H  
ATOM   2884  HE2 PHE B 195     137.405 102.880 139.483  1.00 34.92           H  
ATOM   2885  HZ  PHE B 195     138.593 103.554 137.415  1.00 35.07           H  
ATOM   2886  N   GLY B 196     142.603  98.242 142.846  1.00 23.82           N  
ATOM   2887  CA  GLY B 196     142.944  97.649 144.140  1.00 27.69           C  
ATOM   2888  C   GLY B 196     143.256  98.687 145.220  1.00 34.19           C  
ATOM   2889  O   GLY B 196     142.752  98.584 146.338  1.00 37.93           O  
ATOM   2890  H   GLY B 196     143.258  98.136 142.084  1.00 31.70           H  
ATOM   2891  HA2 GLY B 196     142.114  97.033 144.486  1.00 31.54           H  
ATOM   2892  HA3 GLY B 196     143.820  97.013 144.016  1.00 31.49           H  
ATOM   2893  N   ILE B 197     144.007  99.737 144.880  1.00 32.23           N  
ATOM   2894  CA  ILE B 197     144.257 100.883 145.765  1.00 31.75           C  
ATOM   2895  C   ILE B 197     142.970 101.676 146.017  1.00 33.68           C  
ATOM   2896  O   ILE B 197     142.686 102.017 147.161  1.00 40.41           O  
ATOM   2897  CB  ILE B 197     145.396 101.760 145.203  1.00 33.24           C  
ATOM   2898  CG1 ILE B 197     146.725 100.978 145.243  1.00 34.40           C  
ATOM   2899  CG2 ILE B 197     145.545 103.082 145.971  1.00 36.44           C  
ATOM   2900  CD1 ILE B 197     147.813 101.575 144.349  1.00 32.62           C  
ATOM   2901  H   ILE B 197     144.426  99.746 143.961  1.00 33.10           H  
ATOM   2902  HA  ILE B 197     144.585 100.507 146.734  1.00 33.99           H  
ATOM   2903  HB  ILE B 197     145.164 102.001 144.166  1.00 33.64           H  
ATOM   2904 HG12 ILE B 197     147.090 100.926 146.268  1.00 34.85           H  
ATOM   2905 HG13 ILE B 197     146.564  99.955 144.900  1.00 34.05           H  
ATOM   2906 HG21 ILE B 197     145.727 102.884 147.027  1.00 34.41           H  
ATOM   2907 HG22 ILE B 197     146.374 103.665 145.570  1.00 34.62           H  
ATOM   2908 HG23 ILE B 197     144.645 103.689 145.871  1.00 34.30           H  
ATOM   2909 HD11 ILE B 197     148.127 102.549 144.725  1.00 34.03           H  
ATOM   2910 HD12 ILE B 197     148.677 100.911 144.342  1.00 33.78           H  
ATOM   2911 HD13 ILE B 197     147.440 101.682 143.330  1.00 33.98           H  
ATOM   2912  N   TYR B 198     142.083 101.839 145.041  1.00 33.26           N  
ATOM   2913  CA  TYR B 198     140.791 102.560 145.204  1.00 35.77           C  
ATOM   2914  C   TYR B 198     139.843 101.869 146.180  1.00 41.16           C  
ATOM   2915  O   TYR B 198     139.046 102.474 146.836  1.00 47.91           O  
ATOM   2916  CB  TYR B 198     140.042 102.681 143.879  1.00 39.47           C  
ATOM   2917  CG  TYR B 198     138.564 102.991 144.036  1.00 38.46           C  
ATOM   2918  CD1 TYR B 198     138.133 104.286 144.279  1.00 41.26           C  
ATOM   2919  CD2 TYR B 198     137.614 101.983 143.996  1.00 39.91           C  
ATOM   2920  CE1 TYR B 198     136.794 104.575 144.455  1.00 37.66           C  
ATOM   2921  CE2 TYR B 198     136.273 102.256 144.185  1.00 40.65           C  
ATOM   2922  CZ  TYR B 198     135.862 103.557 144.404  1.00 37.82           C  
ATOM   2923  OH  TYR B 198     134.541 103.837 144.570  1.00 43.17           O  
ATOM   2924  H   TYR B 198     142.221 101.510 144.212  1.00 37.67           H  
ATOM   2925  HA  TYR B 198     140.981 103.472 145.541  1.00 38.76           H  
ATOM   2926  HB2 TYR B 198     140.462 103.391 143.345  1.00 39.35           H  
ATOM   2927  HB3 TYR B 198     140.137 101.836 143.390  1.00 38.20           H  
ATOM   2928  HD1 TYR B 198     138.766 104.984 144.319  1.00 39.88           H  
ATOM   2929  HD2 TYR B 198     137.889 101.091 143.851  1.00 39.48           H  
ATOM   2930  HE1 TYR B 198     136.519 105.462 144.603  1.00 39.14           H  
ATOM   2931  HE2 TYR B 198     135.638 101.563 144.139  1.00 39.83           H  
ATOM   2932  HH  TYR B 198     134.387 104.009 145.396  1.00 39.54           H  
ATOM   2933  N   GLY B 199     139.745 100.570 146.130  1.00 35.29           N  
ATOM   2934  CA  GLY B 199     138.857  99.858 147.039  1.00 30.09           C  
ATOM   2935  C   GLY B 199     139.341  99.865 148.481  1.00 36.75           C  
ATOM   2936  O   GLY B 199     138.552 100.111 149.391  1.00 42.11           O  
ATOM   2937  H   GLY B 199     140.126 100.069 145.340  1.00 35.75           H  
ATOM   2938  HA2 GLY B 199     137.864 100.307 146.999  1.00 35.53           H  
ATOM   2939  HA3 GLY B 199     138.782  98.821 146.713  1.00 35.24           H  
ATOM   2940  N   PHE B 200     140.638  99.652 148.703  1.00 39.31           N  
ATOM   2941  CA  PHE B 200     141.223  99.677 150.040  1.00 33.57           C  
ATOM   2942  C   PHE B 200     141.132 101.063 150.687  1.00 33.52           C  
ATOM   2943  O   PHE B 200     140.657 101.190 151.815  1.00 36.90           O  
ATOM   2944  CB  PHE B 200     142.667  99.171 149.975  1.00 32.60           C  
ATOM   2945  CG  PHE B 200     143.381  99.177 151.309  1.00 34.18           C  
ATOM   2946  CD2 PHE B 200     144.113 100.304 151.710  1.00 40.28           C  
ATOM   2947  CD1 PHE B 200     143.297  98.068 152.162  1.00 35.23           C  
ATOM   2948  CE2 PHE B 200     144.737 100.326 152.965  1.00 41.05           C  
ATOM   2949  CE1 PHE B 200     143.904  98.096 153.425  1.00 37.10           C  
ATOM   2950  CZ  PHE B 200     144.626  99.227 153.826  1.00 37.21           C  
ATOM   2951  H   PHE B 200     141.245  99.475 147.915  1.00 36.78           H  
ATOM   2952  HA  PHE B 200     140.662  98.992 150.676  1.00 35.93           H  
ATOM   2953  HB2 PHE B 200     142.665  98.153 149.585  1.00 36.03           H  
ATOM   2954  HB3 PHE B 200     143.229  99.789 149.276  1.00 36.00           H  
ATOM   2955  HD2 PHE B 200     144.196 101.160 151.056  1.00 36.95           H  
ATOM   2956  HD1 PHE B 200     142.755  97.190 151.844  1.00 36.35           H  
ATOM   2957  HE2 PHE B 200     145.295 101.198 153.274  1.00 37.01           H  
ATOM   2958  HE1 PHE B 200     143.822  97.249 154.090  1.00 36.73           H  
ATOM   2959  HZ  PHE B 200     145.098  99.251 154.797  1.00 36.27           H  
ATOM   2960  N   ILE B 201     141.531 102.117 149.974  1.00 32.32           N  
ATOM   2961  CA  ILE B 201     141.476 103.483 150.492  1.00 37.93           C  
ATOM   2962  C   ILE B 201     140.032 103.950 150.692  1.00 42.13           C  
ATOM   2963  O   ILE B 201     139.746 104.581 151.707  1.00 49.64           O  
ATOM   2964  CB  ILE B 201     142.276 104.431 149.581  1.00 42.96           C  
ATOM   2965  CG1 ILE B 201     143.777 104.078 149.526  1.00 41.84           C  
ATOM   2966  CG2 ILE B 201     142.098 105.899 149.994  1.00 43.04           C  
ATOM   2967  CD1 ILE B 201     144.545 104.210 150.844  1.00 37.99           C  
ATOM   2968  H   ILE B 201     141.889 101.972 149.041  1.00 39.01           H  
ATOM   2969  HA  ILE B 201     141.938 103.495 151.479  1.00 39.75           H  
ATOM   2970  HB  ILE B 201     141.880 104.328 148.570  1.00 40.31           H  
ATOM   2971 HG12 ILE B 201     143.896 103.052 149.175  1.00 40.18           H  
ATOM   2972 HG13 ILE B 201     144.256 104.722 148.788  1.00 40.71           H  
ATOM   2973 HG21 ILE B 201     142.761 106.534 149.407  1.00 40.78           H  
ATOM   2974 HG22 ILE B 201     141.075 106.223 149.804  1.00 41.08           H  
ATOM   2975 HG23 ILE B 201     142.318 106.029 151.054  1.00 40.22           H  
ATOM   2976 HD11 ILE B 201     144.117 103.559 151.606  1.00 40.29           H  
ATOM   2977 HD12 ILE B 201     145.583 103.917 150.682  1.00 40.19           H  
ATOM   2978 HD13 ILE B 201     144.528 105.242 151.193  1.00 39.66           H  
ATOM   2979  N   GLU B 202     139.087 103.589 149.820  1.00 41.06           N  
ATOM   2980  CA  GLU B 202     137.672 103.890 150.046  1.00 41.62           C  
ATOM   2981  C   GLU B 202     137.198 103.289 151.371  1.00 36.49           C  
ATOM   2982  O   GLU B 202     136.651 103.996 152.217  1.00 42.43           O  
ATOM   2983  CB  GLU B 202     136.806 103.374 148.884  1.00 44.88           C  
ATOM   2984  CG  GLU B 202     135.370 103.903 149.011  1.00 45.23           C  
ATOM   2985  CD  GLU B 202     134.286 103.017 148.387  1.00 47.61           C  
ATOM   2986  OE1 GLU B 202     134.422 101.771 148.414  1.00 47.02           O  
ATOM   2987  OE2 GLU B 202     133.230 103.564 147.989  1.00 51.10           O  
ATOM   2988  H   GLU B 202     139.346 103.077 148.988  1.00 42.03           H  
ATOM   2989  HA  GLU B 202     137.553 104.972 150.111  1.00 42.85           H  
ATOM   2990  HB2 GLU B 202     137.215 103.707 147.930  1.00 42.58           H  
ATOM   2991  HB3 GLU B 202     136.824 102.285 148.903  1.00 43.50           H  
ATOM   2992  HG2 GLU B 202     135.113 104.003 150.066  1.00 43.26           H  
ATOM   2993  HG3 GLU B 202     135.346 104.906 148.587  1.00 43.38           H  
ATOM   2994  N   ARG B 203     137.500 102.032 151.626  1.00 37.15           N  
ATOM   2995  CA  ARG B 203     137.091 101.397 152.896  1.00 37.37           C  
ATOM   2996  C   ARG B 203     137.737 102.198 154.035  1.00 41.87           C  
ATOM   2997  O   ARG B 203     137.050 102.723 154.837  1.00 45.31           O  
ATOM   2998  CB  ARG B 203     137.399  99.905 152.772  1.00 41.34           C  
ATOM   2999  CG  ARG B 203     136.423  99.199 151.844  1.00 40.59           C  
ATOM   3000  CD  ARG B 203     135.128  98.867 152.543  1.00 43.70           C  
ATOM   3001  NE  ARG B 203     134.127  99.937 152.483  1.00 42.25           N  
ATOM   3002  CZ  ARG B 203     133.097  99.965 151.660  1.00 42.56           C  
ATOM   3003  NH1 ARG B 203     131.909  99.563 152.060  1.00 45.45           N  
ATOM   3004  NH2 ARG B 203     133.254 100.381 150.429  1.00 41.29           N  
ATOM   3005  H   ARG B 203     137.973 101.518 151.054  1.00 41.44           H  
ATOM   3006  HA  ARG B 203     136.115 101.500 152.982  1.00 40.49           H  
ATOM   3007  HB2 ARG B 203     138.310  99.791 152.426  1.00 41.58           H  
ATOM   3008  HB3 ARG B 203     137.357  99.491 153.660  1.00 41.48           H  
ATOM   3009  HG2 ARG B 203     136.229  99.776 151.073  1.00 41.16           H  
ATOM   3010  HG3 ARG B 203     136.831  98.374 151.514  1.00 41.21           H  
ATOM   3011  HD2 ARG B 203     134.751  98.057 152.146  1.00 42.04           H  
ATOM   3012  HD3 ARG B 203     135.333  98.680 153.480  1.00 41.75           H  
ATOM   3013  HE  ARG B 203     134.210 100.601 153.037  1.00 41.40           H  
ATOM   3014 HH11 ARG B 203     131.731  98.697 152.111  1.00 42.07           H  
ATOM   3015 HH12 ARG B 203     131.295 100.159 152.280  1.00 41.95           H  
ATOM   3016 HH21 ARG B 203     132.566 100.381 149.875  1.00 41.43           H  
ATOM   3017 HH22 ARG B 203     134.053 100.646 150.162  1.00 41.47           H  
ATOM   3018  N   CYS B 204     138.995 102.547 153.941  1.00 42.39           N  
ATOM   3019  CA  CYS B 204     139.647 103.302 155.014  1.00 37.77           C  
ATOM   3020  C   CYS B 204     139.016 104.663 155.316  1.00 40.46           C  
ATOM   3021  O   CYS B 204     139.195 105.183 156.411  1.00 41.85           O  
ATOM   3022  CB  CYS B 204     141.116 103.492 154.663  1.00 38.66           C  
ATOM   3023  SG  CYS B 204     141.892 101.875 154.647  1.00 43.58           S  
ATOM   3024  H   CYS B 204     139.481 102.432 153.064  1.00 41.03           H  
ATOM   3025  HA  CYS B 204     139.592 102.723 155.935  1.00 39.91           H  
ATOM   3026  HB2 CYS B 204     141.226 103.983 153.696  1.00 40.88           H  
ATOM   3027  HB3 CYS B 204     141.593 104.106 155.427  1.00 40.15           H  
ATOM   3028  HG  CYS B 204     141.371 101.450 153.493  1.00 40.65           H  
ATOM   3029  N   LEU B 205     138.292 105.254 154.373  1.00 38.38           N  
ATOM   3030  CA  LEU B 205     137.664 106.564 154.516  1.00 37.00           C  
ATOM   3031  C   LEU B 205     136.190 106.496 154.928  1.00 41.22           C  
ATOM   3032  O   LEU B 205     135.673 107.461 155.491  1.00 43.41           O  
ATOM   3033  CB  LEU B 205     137.855 107.330 153.206  1.00 37.39           C  
ATOM   3034  CG  LEU B 205     139.308 107.702 152.875  1.00 36.33           C  
ATOM   3035  CD1 LEU B 205     139.367 108.255 151.459  1.00 38.41           C  
ATOM   3036  CD2 LEU B 205     139.873 108.752 153.823  1.00 41.53           C  
ATOM   3037  H   LEU B 205     138.217 104.796 153.476  1.00 41.00           H  
ATOM   3038  HA  LEU B 205     138.167 107.120 155.307  1.00 40.59           H  
ATOM   3039  HB2 LEU B 205     137.455 106.722 152.395  1.00 40.81           H  
ATOM   3040  HB3 LEU B 205     137.273 108.250 153.252  1.00 40.33           H  
ATOM   3041  HG  LEU B 205     139.945 106.819 152.929  1.00 40.26           H  
ATOM   3042 HD11 LEU B 205     139.022 107.495 150.757  1.00 40.56           H  
ATOM   3043 HD12 LEU B 205     138.741 109.143 151.375  1.00 40.87           H  
ATOM   3044 HD13 LEU B 205     140.396 108.511 151.208  1.00 40.51           H  
ATOM   3045 HD21 LEU B 205     139.287 109.669 153.769  1.00 40.63           H  
ATOM   3046 HD22 LEU B 205     139.880 108.377 154.846  1.00 41.17           H  
ATOM   3047 HD23 LEU B 205     140.901 108.977 153.539  1.00 41.24           H  
ATOM   3048  N   VAL B 206     135.528 105.354 154.732  1.00 47.45           N  
ATOM   3049  CA  VAL B 206     134.144 105.091 155.164  1.00 45.47           C  
ATOM   3050  C   VAL B 206     133.861 105.351 156.650  1.00 43.49           C  
ATOM   3051  O   VAL B 206     132.844 105.988 156.922  1.00 50.19           O  
ATOM   3052  CB  VAL B 206     133.710 103.675 154.741  1.00 45.81           C  
ATOM   3053  CG1 VAL B 206     132.452 103.152 155.438  1.00 43.67           C  
ATOM   3054  CG2 VAL B 206     133.419 103.647 153.245  1.00 48.39           C  
ATOM   3055  H   VAL B 206     135.998 104.637 154.198  1.00 45.61           H  
ATOM   3056  HA  VAL B 206     133.502 105.789 154.628  1.00 45.53           H  
ATOM   3057  HB  VAL B 206     134.525 102.980 154.944  1.00 45.55           H  
ATOM   3058 HG11 VAL B 206     132.165 102.193 155.006  1.00 45.72           H  
ATOM   3059 HG12 VAL B 206     132.644 102.995 156.500  1.00 45.42           H  
ATOM   3060 HG13 VAL B 206     131.632 103.859 155.317  1.00 45.31           H  
ATOM   3061 HG21 VAL B 206     133.316 102.613 152.914  1.00 45.35           H  
ATOM   3062 HG22 VAL B 206     132.495 104.186 153.038  1.00 45.41           H  
ATOM   3063 HG23 VAL B 206     134.229 104.113 152.683  1.00 45.44           H  
ATOM   3064  N   PRO B 207     134.705 104.967 157.630  1.00 42.64           N  
ATOM   3065  CA  PRO B 207     134.454 105.256 159.044  1.00 46.71           C  
ATOM   3066  C   PRO B 207     134.246 106.744 159.347  1.00 50.65           C  
ATOM   3067  O   PRO B 207     133.524 107.103 160.273  1.00 51.32           O  
ATOM   3068  CB  PRO B 207     135.685 104.748 159.792  1.00 46.62           C  
ATOM   3069  CG  PRO B 207     136.279 103.693 158.872  1.00 46.72           C  
ATOM   3070  CD  PRO B 207     135.913 104.183 157.483  1.00 45.51           C  
ATOM   3071  HA  PRO B 207     133.578 104.695 159.368  1.00 46.43           H  
ATOM   3072  HB2 PRO B 207     136.411 105.551 159.914  1.00 46.50           H  
ATOM   3073  HB3 PRO B 207     135.423 104.331 160.764  1.00 46.68           H  
ATOM   3074  HG2 PRO B 207     137.358 103.608 158.998  1.00 46.43           H  
ATOM   3075  HG3 PRO B 207     135.801 102.729 159.050  1.00 46.39           H  
ATOM   3076  HD2 PRO B 207     136.714 104.821 157.109  1.00 45.89           H  
ATOM   3077  HD3 PRO B 207     135.757 103.334 156.818  1.00 46.34           H  
ATOM   3078  N   PHE B 208     134.871 107.616 158.554  1.00 49.64           N  
ATOM   3079  CA  PHE B 208     134.831 109.069 158.687  1.00 42.99           C  
ATOM   3080  C   PHE B 208     133.832 109.733 157.730  1.00 43.26           C  
ATOM   3081  O   PHE B 208     133.620 110.938 157.807  1.00 50.49           O  
ATOM   3082  CB  PHE B 208     136.249 109.609 158.453  1.00 46.51           C  
ATOM   3083  CG  PHE B 208     137.339 108.839 159.168  1.00 46.63           C  
ATOM   3084  CD1 PHE B 208     137.409 108.859 160.568  1.00 47.66           C  
ATOM   3085  CD2 PHE B 208     138.233 108.036 158.440  1.00 45.78           C  
ATOM   3086  CE1 PHE B 208     138.358 108.069 161.235  1.00 48.04           C  
ATOM   3087  CE2 PHE B 208     139.176 107.242 159.108  1.00 45.69           C  
ATOM   3088  CZ  PHE B 208     139.236 107.254 160.507  1.00 47.08           C  
ATOM   3089  H   PHE B 208     135.449 107.241 157.816  1.00 46.84           H  
ATOM   3090  HA  PHE B 208     134.532 109.328 159.702  1.00 46.07           H  
ATOM   3091  HB2 PHE B 208     136.456 109.587 157.383  1.00 46.54           H  
ATOM   3092  HB3 PHE B 208     136.290 110.649 158.777  1.00 46.76           H  
ATOM   3093  HD1 PHE B 208     136.719 109.465 161.136  1.00 46.70           H  
ATOM   3094  HD2 PHE B 208     138.183 108.011 157.362  1.00 46.30           H  
ATOM   3095  HE1 PHE B 208     138.403 108.079 162.314  1.00 46.66           H  
ATOM   3096  HE2 PHE B 208     139.854 106.618 158.545  1.00 46.60           H  
ATOM   3097  HZ  PHE B 208     139.960 106.641 161.024  1.00 46.98           H  
ATOM   3098  N   GLY B 209     133.235 108.990 156.798  1.00 41.87           N  
ATOM   3099  CA  GLY B 209     132.402 109.539 155.727  1.00 42.05           C  
ATOM   3100  C   GLY B 209     133.186 110.256 154.625  1.00 47.91           C  
ATOM   3101  O   GLY B 209     132.594 110.926 153.789  1.00 52.29           O  
ATOM   3102  H   GLY B 209     133.383 107.991 156.813  1.00 46.09           H  
ATOM   3103  HA2 GLY B 209     131.847 108.721 155.268  1.00 45.61           H  
ATOM   3104  HA3 GLY B 209     131.683 110.242 156.150  1.00 45.81           H  
ATOM   3105  N   LEU B 210     134.517 110.161 154.606  1.00 45.62           N  
ATOM   3106  CA  LEU B 210     135.372 110.886 153.658  1.00 44.43           C  
ATOM   3107  C   LEU B 210     135.463 110.212 152.284  1.00 47.59           C  
ATOM   3108  O   LEU B 210     136.014 110.784 151.346  1.00 52.18           O  
ATOM   3109  CB  LEU B 210     136.764 111.093 154.281  1.00 46.88           C  
ATOM   3110  CG  LEU B 210     136.805 112.066 155.467  1.00 47.66           C  
ATOM   3111  CD1 LEU B 210     138.209 112.083 156.057  1.00 48.68           C  
ATOM   3112  CD2 LEU B 210     136.454 113.491 155.060  1.00 45.82           C  
ATOM   3113  H   LEU B 210     134.952 109.531 155.265  1.00 47.06           H  
ATOM   3114  HA  LEU B 210     134.935 111.867 153.468  1.00 47.36           H  
ATOM   3115  HB2 LEU B 210     137.137 110.126 154.618  1.00 47.24           H  
ATOM   3116  HB3 LEU B 210     137.443 111.465 153.513  1.00 47.33           H  
ATOM   3117  HG  LEU B 210     136.111 111.738 156.239  1.00 47.66           H  
ATOM   3118 HD11 LEU B 210     138.924 112.440 155.315  1.00 47.97           H  
ATOM   3119 HD12 LEU B 210     138.237 112.739 156.927  1.00 47.37           H  
ATOM   3120 HD13 LEU B 210     138.490 111.079 156.372  1.00 48.26           H  
ATOM   3121 HD21 LEU B 210     137.078 113.801 154.222  1.00 48.37           H  
ATOM   3122 HD22 LEU B 210     135.403 113.553 154.778  1.00 47.82           H  
ATOM   3123 HD23 LEU B 210     136.619 114.163 155.902  1.00 47.85           H  
ATOM   3124  N   HIS B 211     134.922 109.006 152.129  1.00 44.89           N  
ATOM   3125  CA  HIS B 211     134.981 108.242 150.888  1.00 45.05           C  
ATOM   3126  C   HIS B 211     134.235 108.908 149.737  1.00 45.43           C  
ATOM   3127  O   HIS B 211     134.633 108.739 148.590  1.00 47.40           O  
ATOM   3128  CB  HIS B 211     134.458 106.833 151.147  1.00 43.93           C  
ATOM   3129  CG  HIS B 211     133.025 106.761 151.593  1.00 46.03           C  
ATOM   3130  ND1 HIS B 211     132.515 107.317 152.759  1.00 48.39           N  
ATOM   3131  CD2 HIS B 211     132.039 106.074 150.960  1.00 47.79           C  
ATOM   3132  CE1 HIS B 211     131.223 106.971 152.793  1.00 47.69           C  
ATOM   3133  NE2 HIS B 211     130.915 106.218 151.730  1.00 48.39           N  
ATOM   3134  H   HIS B 211     134.410 108.604 152.901  1.00 46.21           H  
ATOM   3135  HA  HIS B 211     136.023 108.160 150.578  1.00 46.21           H  
ATOM   3136  HB2 HIS B 211     134.557 106.266 150.222  1.00 45.45           H  
ATOM   3137  HB3 HIS B 211     135.079 106.352 151.902  1.00 45.77           H  
ATOM   3138  HD2 HIS B 211     132.136 105.509 150.044  1.00 46.18           H  
ATOM   3139  HE1 HIS B 211     130.532 107.233 153.580  1.00 46.21           H  
ATOM   3140  HE2 HIS B 211     130.008 105.810 151.555  1.00 46.15           H  
ATOM   3141  N   HIS B 212     133.276 109.772 150.019  1.00 44.58           N  
ATOM   3142  CA  HIS B 212     132.519 110.507 148.986  1.00 48.73           C  
ATOM   3143  C   HIS B 212     133.491 111.354 148.168  1.00 51.19           C  
ATOM   3144  O   HIS B 212     133.320 111.380 146.953  1.00 51.33           O  
ATOM   3145  CB  HIS B 212     131.424 111.334 149.655  1.00 50.45           C  
ATOM   3146  CG  HIS B 212     130.349 110.501 150.248  1.00 49.98           C  
ATOM   3147  ND1 HIS B 212     129.457 109.805 149.467  1.00 49.37           N  
ATOM   3148  CD2 HIS B 212     130.026 110.236 151.510  1.00 49.43           C  
ATOM   3149  CE1 HIS B 212     128.620 109.155 150.250  1.00 49.40           C  
ATOM   3150  NE2 HIS B 212     128.951 109.398 151.495  1.00 49.49           N  
ATOM   3151  H   HIS B 212     133.023 109.967 150.863  1.00 48.11           H  
ATOM   3152  HA  HIS B 212     132.100 109.845 148.383  1.00 49.30           H  
ATOM   3153  HB2 HIS B 212     131.831 111.883 150.361  1.00 49.51           H  
ATOM   3154  HB3 HIS B 212     131.031 111.938 148.987  1.00 49.40           H  
ATOM   3155  HD2 HIS B 212     130.453 110.565 152.276  1.00 49.08           H  
ATOM   3156  HE1 HIS B 212     127.915 108.599 149.962  1.00 49.32           H  
ATOM   3157  HE2 HIS B 212     128.544 109.076 152.201  1.00 49.27           H  
ATOM   3158  N   ILE B 213     134.481 111.995 148.796  1.00 45.95           N  
ATOM   3159  CA  ILE B 213     135.493 112.791 148.074  1.00 43.52           C  
ATOM   3160  C   ILE B 213     136.394 111.898 147.217  1.00 46.32           C  
ATOM   3161  O   ILE B 213     136.643 112.207 146.058  1.00 48.36           O  
ATOM   3162  CB  ILE B 213     136.322 113.655 149.051  1.00 47.28           C  
ATOM   3163  CG1 ILE B 213     135.432 114.785 149.603  1.00 49.33           C  
ATOM   3164  CG2 ILE B 213     137.577 114.245 148.379  1.00 51.95           C  
ATOM   3165  CD1 ILE B 213     136.064 115.542 150.774  1.00 51.38           C  
ATOM   3166  H   ILE B 213     134.606 111.841 149.786  1.00 48.31           H  
ATOM   3167  HA  ILE B 213     134.981 113.466 147.387  1.00 48.47           H  
ATOM   3168  HB  ILE B 213     136.651 113.028 149.880  1.00 48.60           H  
ATOM   3169 HG12 ILE B 213     135.204 115.492 148.805  1.00 49.06           H  
ATOM   3170 HG13 ILE B 213     134.490 114.364 149.954  1.00 49.01           H  
ATOM   3171 HG21 ILE B 213     138.265 113.452 148.086  1.00 49.03           H  
ATOM   3172 HG22 ILE B 213     137.295 114.817 147.496  1.00 49.64           H  
ATOM   3173 HG23 ILE B 213     138.123 114.888 149.069  1.00 48.95           H  
ATOM   3174 HD11 ILE B 213     135.351 116.268 151.164  1.00 49.52           H  
ATOM   3175 HD12 ILE B 213     136.336 114.842 151.564  1.00 49.17           H  
ATOM   3176 HD13 ILE B 213     136.947 116.090 150.446  1.00 49.15           H  
ATOM   3177  N   TRP B 214     136.864 110.777 147.760  1.00 42.21           N  
ATOM   3178  CA  TRP B 214     137.716 109.819 147.052  1.00 38.30           C  
ATOM   3179  C   TRP B 214     137.024 109.177 145.846  1.00 42.86           C  
ATOM   3180  O   TRP B 214     137.658 108.911 144.833  1.00 47.64           O  
ATOM   3181  CB  TRP B 214     138.163 108.763 148.062  1.00 38.49           C  
ATOM   3182  CG  TRP B 214     139.003 107.639 147.550  1.00 40.79           C  
ATOM   3183  CD1 TRP B 214     138.605 106.356 147.442  1.00 40.07           C  
ATOM   3184  CD2 TRP B 214     140.391 107.661 147.106  1.00 42.11           C  
ATOM   3185  NE1 TRP B 214     139.650 105.583 146.990  1.00 40.95           N  
ATOM   3186  CE2 TRP B 214     140.781 106.334 146.767  1.00 41.97           C  
ATOM   3187  CE3 TRP B 214     141.368 108.671 146.979  1.00 42.17           C  
ATOM   3188  CZ2 TRP B 214     142.085 106.024 146.356  1.00 43.42           C  
ATOM   3189  CZ3 TRP B 214     142.670 108.369 146.550  1.00 38.95           C  
ATOM   3190  CH2 TRP B 214     143.031 107.049 146.246  1.00 40.44           C  
ATOM   3191  H   TRP B 214     136.620 110.579 148.720  1.00 43.24           H  
ATOM   3192  HA  TRP B 214     138.602 110.333 146.679  1.00 41.92           H  
ATOM   3193  HB2 TRP B 214     138.734 109.267 148.842  1.00 42.10           H  
ATOM   3194  HB3 TRP B 214     137.280 108.330 148.533  1.00 42.00           H  
ATOM   3195  HD1 TRP B 214     137.617 105.995 147.687  1.00 41.69           H  
ATOM   3196  HE1 TRP B 214     139.581 104.580 146.891  1.00 41.79           H  
ATOM   3197  HE3 TRP B 214     141.107 109.689 147.228  1.00 41.87           H  
ATOM   3198  HZ2 TRP B 214     142.370 105.005 146.139  1.00 41.63           H  
ATOM   3199  HZ3 TRP B 214     143.404 109.157 146.463  1.00 41.53           H  
ATOM   3200  HH2 TRP B 214     144.039 106.823 145.930  1.00 41.71           H  
ATOM   3201  N   ASN B 215     135.714 108.971 145.919  1.00 40.45           N  
ATOM   3202  CA  ASN B 215     134.925 108.354 144.862  1.00 38.01           C  
ATOM   3203  C   ASN B 215     134.739 109.248 143.631  1.00 43.50           C  
ATOM   3204  O   ASN B 215     134.669 108.717 142.527  1.00 49.95           O  
ATOM   3205  CB  ASN B 215     133.585 107.899 145.467  1.00 41.22           C  
ATOM   3206  CG  ASN B 215     133.721 106.653 146.318  1.00 42.80           C  
ATOM   3207  OD1 ASN B 215     134.777 106.058 146.413  1.00 46.93           O  
ATOM   3208  ND2 ASN B 215     132.663 106.142 146.886  1.00 45.09           N  
ATOM   3209  H   ASN B 215     135.265 109.140 146.808  1.00 44.11           H  
ATOM   3210  HA  ASN B 215     135.456 107.474 144.498  1.00 43.23           H  
ATOM   3211  HB2 ASN B 215     133.150 108.701 146.065  1.00 43.67           H  
ATOM   3212  HB3 ASN B 215     132.891 107.668 144.659  1.00 44.06           H  
ATOM   3213 HD21 ASN B 215     131.751 106.561 146.772  1.00 43.83           H  
ATOM   3214 HD22 ASN B 215     132.788 105.251 147.347  1.00 44.29           H  
ATOM   3215  N   VAL B 216     134.701 110.577 143.767  1.00 42.37           N  
ATOM   3216  CA  VAL B 216     134.496 111.507 142.640  1.00 38.47           C  
ATOM   3217  C   VAL B 216     135.471 111.280 141.474  1.00 44.60           C  
ATOM   3218  O   VAL B 216     134.986 111.062 140.365  1.00 48.67           O  
ATOM   3219  CB  VAL B 216     134.478 112.977 143.107  1.00 42.16           C  
ATOM   3220  CG1 VAL B 216     134.490 113.977 141.949  1.00 46.89           C  
ATOM   3221  CG2 VAL B 216     133.208 113.262 143.905  1.00 44.51           C  
ATOM   3222  H   VAL B 216     134.784 110.965 144.696  1.00 44.97           H  
ATOM   3223  HA  VAL B 216     133.508 111.302 142.229  1.00 44.04           H  
ATOM   3224  HB  VAL B 216     135.343 113.172 143.740  1.00 44.61           H  
ATOM   3225 HG11 VAL B 216     135.437 113.925 141.413  1.00 45.27           H  
ATOM   3226 HG12 VAL B 216     133.671 113.765 141.262  1.00 45.16           H  
ATOM   3227 HG13 VAL B 216     134.379 114.990 142.334  1.00 45.21           H  
ATOM   3228 HG21 VAL B 216     132.329 113.137 143.272  1.00 45.09           H  
ATOM   3229 HG22 VAL B 216     133.134 112.579 144.750  1.00 44.85           H  
ATOM   3230 HG23 VAL B 216     133.232 114.282 144.288  1.00 45.37           H  
ATOM   3231  N   PRO B 217     136.808 111.256 141.642  1.00 39.28           N  
ATOM   3232  CA  PRO B 217     137.705 111.078 140.510  1.00 33.46           C  
ATOM   3233  C   PRO B 217     137.519 109.744 139.786  1.00 39.57           C  
ATOM   3234  O   PRO B 217     137.409 109.722 138.563  1.00 42.05           O  
ATOM   3235  CB  PRO B 217     139.119 111.277 141.055  1.00 32.86           C  
ATOM   3236  CG  PRO B 217     138.982 111.141 142.562  1.00 39.81           C  
ATOM   3237  CD  PRO B 217     137.565 111.624 142.824  1.00 43.95           C  
ATOM   3238  HA  PRO B 217     137.507 111.871 139.789  1.00 40.21           H  
ATOM   3239  HB2 PRO B 217     139.825 110.549 140.656  1.00 40.29           H  
ATOM   3240  HB3 PRO B 217     139.455 112.286 140.817  1.00 39.92           H  
ATOM   3241  HG2 PRO B 217     139.074 110.092 142.841  1.00 40.96           H  
ATOM   3242  HG3 PRO B 217     139.719 111.744 143.093  1.00 40.94           H  
ATOM   3243  HD2 PRO B 217     137.175 111.158 143.729  1.00 42.01           H  
ATOM   3244  HD3 PRO B 217     137.565 112.708 142.931  1.00 42.19           H  
ATOM   3245  N   PHE B 218     137.416 108.626 140.502  1.00 40.55           N  
ATOM   3246  CA  PHE B 218     137.249 107.311 139.876  1.00 35.30           C  
ATOM   3247  C   PHE B 218     135.876 107.147 139.215  1.00 38.44           C  
ATOM   3248  O   PHE B 218     135.781 106.658 138.092  1.00 46.85           O  
ATOM   3249  CB  PHE B 218     137.539 106.208 140.896  1.00 35.10           C  
ATOM   3250  CG  PHE B 218     138.982 106.178 141.367  1.00 38.35           C  
ATOM   3251  CD1 PHE B 218     139.388 106.973 142.453  1.00 37.54           C  
ATOM   3252  CD2 PHE B 218     139.923 105.352 140.724  1.00 38.39           C  
ATOM   3253  CE1 PHE B 218     140.714 106.927 142.904  1.00 35.73           C  
ATOM   3254  CE2 PHE B 218     141.249 105.300 141.180  1.00 37.74           C  
ATOM   3255  CZ  PHE B 218     141.642 106.084 142.275  1.00 36.72           C  
ATOM   3256  H   PHE B 218     137.488 108.682 141.508  1.00 39.58           H  
ATOM   3257  HA  PHE B 218     137.989 107.211 139.081  1.00 38.66           H  
ATOM   3258  HB2 PHE B 218     136.882 106.328 141.757  1.00 37.93           H  
ATOM   3259  HB3 PHE B 218     137.306 105.245 140.443  1.00 38.20           H  
ATOM   3260  HD1 PHE B 218     138.673 107.601 142.965  1.00 38.81           H  
ATOM   3261  HD2 PHE B 218     139.625 104.742 139.884  1.00 38.44           H  
ATOM   3262  HE1 PHE B 218     141.017 107.526 143.751  1.00 38.54           H  
ATOM   3263  HE2 PHE B 218     141.964 104.653 140.693  1.00 37.70           H  
ATOM   3264  HZ  PHE B 218     142.658 106.037 142.638  1.00 38.34           H  
ATOM   3265  N   GLN B 219     134.802 107.611 139.855  1.00 40.59           N  
ATOM   3266  CA  GLN B 219     133.449 107.540 139.305  1.00 42.13           C  
ATOM   3267  C   GLN B 219     133.187 108.527 138.165  1.00 46.54           C  
ATOM   3268  O   GLN B 219     132.438 108.178 137.258  1.00 47.10           O  
ATOM   3269  CB  GLN B 219     132.417 107.758 140.415  1.00 41.97           C  
ATOM   3270  CG  GLN B 219     132.416 106.604 141.425  1.00 41.45           C  
ATOM   3271  CD  GLN B 219     131.364 106.704 142.524  1.00 46.43           C  
ATOM   3272  OE1 GLN B 219     131.244 105.819 143.353  1.00 46.80           O  
ATOM   3273  NE2 GLN B 219     130.563 107.744 142.606  1.00 44.93           N  
ATOM   3274  H   GLN B 219     134.922 108.018 140.771  1.00 43.12           H  
ATOM   3275  HA  GLN B 219     133.293 106.542 138.894  1.00 43.15           H  
ATOM   3276  HB2 GLN B 219     132.618 108.702 140.921  1.00 43.44           H  
ATOM   3277  HB3 GLN B 219     131.431 107.820 139.955  1.00 43.73           H  
ATOM   3278  HG2 GLN B 219     132.228 105.680 140.879  1.00 42.97           H  
ATOM   3279  HG3 GLN B 219     133.395 106.526 141.898  1.00 43.80           H  
ATOM   3280 HE21 GLN B 219     130.616 108.502 141.940  1.00 43.83           H  
ATOM   3281 HE22 GLN B 219     129.865 107.744 143.335  1.00 43.54           H  
ATOM   3282  N   MET B 220     133.754 109.741 138.209  1.00 46.98           N  
ATOM   3283  CA  MET B 220     133.343 110.814 137.260  1.00 46.96           C  
ATOM   3284  C   MET B 220     134.481 111.456 136.453  1.00 42.83           C  
ATOM   3285  O   MET B 220     134.114 112.287 135.590  1.00 51.34           O  
ATOM   3286  CB  MET B 220     132.678 111.946 138.057  1.00 47.37           C  
ATOM   3287  CG  MET B 220     131.517 111.499 138.934  1.00 48.33           C  
ATOM   3288  SD  MET B 220     131.124 112.660 140.257  1.00 56.45           S  
ATOM   3289  CE  MET B 220     129.840 113.654 139.485  1.00 51.90           C  
ATOM   3290  H   MET B 220     134.408 109.948 138.795  1.00 46.80           H  
ATOM   3291  HA  MET B 220     132.690 110.449 136.618  1.00 48.17           H  
ATOM   3292  HB2 MET B 220     133.359 112.368 138.623  1.00 48.05           H  
ATOM   3293  HB3 MET B 220     132.352 112.625 137.430  1.00 47.75           H  
ATOM   3294  HG2 MET B 220     130.724 111.381 138.376  1.00 47.68           H  
ATOM   3295  HG3 MET B 220     131.725 110.636 139.338  1.00 47.79           H  
ATOM   3296  HE1 MET B 220     128.993 113.503 139.942  1.00 48.88           H  
ATOM   3297  HE2 MET B 220     130.079 114.597 139.545  1.00 48.65           H  
ATOM   3298  HE3 MET B 220     129.752 113.396 138.549  1.00 48.61           H  
ATOM   3299  N   GLN B 221     135.764 111.120 136.655  1.00 38.93           N  
ATOM   3300  CA  GLN B 221     136.841 111.821 135.981  1.00 42.57           C  
ATOM   3301  C   GLN B 221     137.888 110.957 135.302  1.00 40.38           C  
ATOM   3302  O   GLN B 221     138.430 111.397 134.353  1.00 41.51           O  
ATOM   3303  CB  GLN B 221     137.454 112.782 136.971  1.00 45.02           C  
ATOM   3304  CG  GLN B 221     136.470 113.366 137.920  1.00 44.76           C  
ATOM   3305  CD  GLN B 221     137.087 114.407 138.757  1.00 47.36           C  
ATOM   3306  OE1 GLN B 221     138.073 114.211 139.400  1.00 50.01           O  
ATOM   3307  NE2 GLN B 221     136.482 115.519 138.762  1.00 49.73           N  
ATOM   3308  H   GLN B 221     136.041 110.479 137.155  1.00 44.37           H  
ATOM   3309  HA  GLN B 221     136.449 112.366 135.269  1.00 44.54           H  
ATOM   3310  HB2 GLN B 221     138.108 112.296 137.496  1.00 45.03           H  
ATOM   3311  HB3 GLN B 221     137.880 113.508 136.493  1.00 44.36           H  
ATOM   3312  HG2 GLN B 221     135.750 113.778 137.419  1.00 44.64           H  
ATOM   3313  HG3 GLN B 221     136.116 112.681 138.506  1.00 44.84           H  
ATOM   3314 HE21 GLN B 221     135.722 115.554 139.132  1.00 45.34           H  
ATOM   3315 HE22 GLN B 221     136.827 116.210 138.387  1.00 45.07           H  
ATOM   3316  N   ILE B 222     138.139 109.718 135.715  1.00 36.52           N  
ATOM   3317  CA  ILE B 222     139.134 108.783 135.172  1.00 35.89           C  
ATOM   3318  C   ILE B 222     138.726 108.229 133.791  1.00 38.93           C  
ATOM   3319  O   ILE B 222     137.651 107.654 133.610  1.00 44.88           O  
ATOM   3320  CB  ILE B 222     139.450 107.713 136.254  1.00 40.31           C  
ATOM   3321  CG1 ILE B 222     139.988 108.379 137.533  1.00 41.92           C  
ATOM   3322  CG2 ILE B 222     140.449 106.616 135.873  1.00 38.47           C  
ATOM   3323  CD1 ILE B 222     141.288 109.162 137.345  1.00 41.22           C  
ATOM   3324  H   ILE B 222     137.682 109.462 136.578  1.00 40.27           H  
ATOM   3325  HA  ILE B 222     140.049 109.351 135.001  1.00 39.57           H  
ATOM   3326  HB  ILE B 222     138.526 107.195 136.511  1.00 39.87           H  
ATOM   3327 HG12 ILE B 222     139.243 109.077 137.914  1.00 39.44           H  
ATOM   3328 HG13 ILE B 222     140.145 107.614 138.293  1.00 40.33           H  
ATOM   3329 HG21 ILE B 222     140.549 105.909 136.697  1.00 39.10           H  
ATOM   3330 HG22 ILE B 222     140.095 106.062 135.004  1.00 39.48           H  
ATOM   3331 HG23 ILE B 222     141.428 107.053 135.674  1.00 39.36           H  
ATOM   3332 HD11 ILE B 222     141.123 109.984 136.649  1.00 40.05           H  
ATOM   3333 HD12 ILE B 222     141.597 109.575 138.305  1.00 40.38           H  
ATOM   3334 HD13 ILE B 222     142.085 108.518 136.976  1.00 39.84           H  
ATOM   3335  N   GLY B 223     139.622 108.376 132.814  1.00 38.40           N  
ATOM   3336  CA  GLY B 223     139.438 107.978 131.418  1.00 40.11           C  
ATOM   3337  C   GLY B 223     138.425 108.824 130.642  1.00 43.76           C  
ATOM   3338  O   GLY B 223     137.642 109.573 131.215  1.00 45.77           O  
ATOM   3339  H   GLY B 223     140.470 108.878 133.033  1.00 40.55           H  
ATOM   3340  HA2 GLY B 223     140.398 108.052 130.907  1.00 40.08           H  
ATOM   3341  HA3 GLY B 223     139.126 106.935 131.368  1.00 40.87           H  
ATOM   3342  N   GLU B 224     138.419 108.669 129.322  1.00 39.34           N  
ATOM   3343  CA  GLU B 224     137.536 109.362 128.380  1.00 33.10           C  
ATOM   3344  C   GLU B 224     136.977 108.399 127.325  1.00 32.97           C  
ATOM   3345  O   GLU B 224     137.710 107.566 126.799  1.00 37.76           O  
ATOM   3346  CB  GLU B 224     138.330 110.503 127.725  1.00 41.22           C  
ATOM   3347  CG  GLU B 224     137.541 111.299 126.681  1.00 42.67           C  
ATOM   3348  CD  GLU B 224     138.421 112.366 126.019  1.00 43.48           C  
ATOM   3349  OE1 GLU B 224     139.020 113.202 126.733  1.00 43.63           O  
ATOM   3350  OE2 GLU B 224     138.527 112.368 124.773  1.00 42.76           O  
ATOM   3351  H   GLU B 224     139.067 108.004 128.924  1.00 39.63           H  
ATOM   3352  HA  GLU B 224     136.699 109.807 128.919  1.00 38.77           H  
ATOM   3353  HB2 GLU B 224     138.667 111.181 128.508  1.00 39.73           H  
ATOM   3354  HB3 GLU B 224     139.209 110.081 127.239  1.00 39.86           H  
ATOM   3355  HG2 GLU B 224     137.162 110.624 125.914  1.00 39.97           H  
ATOM   3356  HG3 GLU B 224     136.686 111.768 127.168  1.00 39.48           H  
ATOM   3357  N   TYR B 225     135.703 108.538 126.965  1.00 36.47           N  
ATOM   3358  CA  TYR B 225     135.066 107.807 125.870  1.00 39.77           C  
ATOM   3359  C   TYR B 225     134.244 108.715 124.967  1.00 38.46           C  
ATOM   3360  O   TYR B 225     133.428 109.470 125.472  1.00 40.90           O  
ATOM   3361  CB  TYR B 225     134.158 106.722 126.445  1.00 34.78           C  
ATOM   3362  CG  TYR B 225     133.551 105.820 125.399  1.00 30.36           C  
ATOM   3363  CD1 TYR B 225     134.399 105.037 124.602  1.00 36.16           C  
ATOM   3364  CD2 TYR B 225     132.162 105.718 125.248  1.00 33.98           C  
ATOM   3365  CE1 TYR B 225     133.865 104.154 123.654  1.00 32.98           C  
ATOM   3366  CE2 TYR B 225     131.627 104.837 124.293  1.00 37.83           C  
ATOM   3367  CZ  TYR B 225     132.482 104.051 123.496  1.00 33.23           C  
ATOM   3368  OH  TYR B 225     132.006 103.162 122.595  1.00 39.07           O  
ATOM   3369  H   TYR B 225     135.137 109.205 127.470  1.00 37.28           H  
ATOM   3370  HA  TYR B 225     135.833 107.332 125.258  1.00 37.49           H  
ATOM   3371  HB2 TYR B 225     134.742 106.104 127.128  1.00 36.69           H  
ATOM   3372  HB3 TYR B 225     133.360 107.192 127.020  1.00 36.16           H  
ATOM   3373  HD1 TYR B 225     135.470 105.095 124.729  1.00 37.12           H  
ATOM   3374  HD2 TYR B 225     131.502 106.310 125.866  1.00 36.67           H  
ATOM   3375  HE1 TYR B 225     134.516 103.544 123.046  1.00 36.36           H  
ATOM   3376  HE2 TYR B 225     130.557 104.750 124.182  1.00 37.07           H  
ATOM   3377  HH  TYR B 225     131.050 103.093 122.635  1.00 37.55           H  
ATOM   3378  N   THR B 226     134.369 108.591 123.646  1.00 31.78           N  
ATOM   3379  CA  THR B 226     133.435 109.189 122.680  1.00 33.93           C  
ATOM   3380  C   THR B 226     132.636 108.116 121.954  1.00 37.97           C  
ATOM   3381  O   THR B 226     133.218 107.257 121.293  1.00 39.83           O  
ATOM   3382  CB  THR B 226     134.134 110.084 121.652  1.00 37.40           C  
ATOM   3383  OG1 THR B 226     135.174 109.399 120.989  1.00 39.21           O  
ATOM   3384  CG2 THR B 226     134.718 111.334 122.291  1.00 39.57           C  
ATOM   3385  H   THR B 226     135.063 107.953 123.285  1.00 35.95           H  
ATOM   3386  HA  THR B 226     132.729 109.822 123.218  1.00 36.49           H  
ATOM   3387  HB  THR B 226     133.399 110.398 120.911  1.00 36.81           H  
ATOM   3388  HG1 THR B 226     134.793 108.593 120.633  1.00 37.49           H  
ATOM   3389 HG21 THR B 226     133.913 111.902 122.759  1.00 37.05           H  
ATOM   3390 HG22 THR B 226     135.461 111.067 123.041  1.00 37.23           H  
ATOM   3391 HG23 THR B 226     135.184 111.952 121.524  1.00 37.33           H  
ATOM   3392  N   ASN B 227     131.310 108.174 122.016  1.00 30.25           N  
ATOM   3393  CA  ASN B 227     130.451 107.260 121.266  1.00 23.24           C  
ATOM   3394  C   ASN B 227     130.288 107.684 119.792  1.00 35.52           C  
ATOM   3395  O   ASN B 227     130.781 108.728 119.368  1.00 39.28           O  
ATOM   3396  CB  ASN B 227     129.124 107.069 122.026  1.00 30.89           C  
ATOM   3397  CG  ASN B 227     128.208 108.272 122.060  1.00 31.92           C  
ATOM   3398  OD1 ASN B 227     128.416 109.280 121.408  1.00 36.34           O  
ATOM   3399  ND2 ASN B 227     127.128 108.181 122.790  1.00 31.61           N  
ATOM   3400  H   ASN B 227     130.881 108.931 122.530  1.00 33.45           H  
ATOM   3401  HA  ASN B 227     130.934 106.283 121.244  1.00 32.66           H  
ATOM   3402  HB2 ASN B 227     128.570 106.244 121.578  1.00 33.50           H  
ATOM   3403  HB3 ASN B 227     129.348 106.784 123.054  1.00 33.60           H  
ATOM   3404 HD21 ASN B 227     126.926 107.336 123.304  1.00 33.02           H  
ATOM   3405 HD22 ASN B 227     126.516 108.983 122.844  1.00 33.02           H  
ATOM   3406  N   ALA B 228     129.579 106.889 118.991  1.00 35.48           N  
ATOM   3407  CA  ALA B 228     129.356 107.167 117.574  1.00 33.14           C  
ATOM   3408  C   ALA B 228     128.540 108.451 117.307  1.00 34.10           C  
ATOM   3409  O   ALA B 228     128.669 109.054 116.242  1.00 36.23           O  
ATOM   3410  CB  ALA B 228     128.673 105.941 116.959  1.00 34.45           C  
ATOM   3411  H   ALA B 228     129.212 106.026 119.366  1.00 33.80           H  
ATOM   3412  HA  ALA B 228     130.324 107.293 117.089  1.00 33.78           H  
ATOM   3413  HB1 ALA B 228     129.293 105.057 117.107  1.00 34.28           H  
ATOM   3414  HB2 ALA B 228     127.698 105.781 117.420  1.00 34.20           H  
ATOM   3415  HB3 ALA B 228     128.537 106.098 115.889  1.00 34.45           H  
ATOM   3416  N   ALA B 229     127.735 108.903 118.270  1.00 28.70           N  
ATOM   3417  CA  ALA B 229     127.038 110.187 118.232  1.00 28.68           C  
ATOM   3418  C   ALA B 229     127.935 111.387 118.591  1.00 21.63           C  
ATOM   3419  O   ALA B 229     127.475 112.531 118.554  1.00 29.85           O  
ATOM   3420  CB  ALA B 229     125.824 110.103 119.162  1.00 37.07           C  
ATOM   3421  H   ALA B 229     127.661 108.362 119.120  1.00 31.31           H  
ATOM   3422  HA  ALA B 229     126.673 110.354 117.219  1.00 30.93           H  
ATOM   3423  HB1 ALA B 229     126.145 109.974 120.195  1.00 31.62           H  
ATOM   3424  HB2 ALA B 229     125.240 111.021 119.087  1.00 31.80           H  
ATOM   3425  HB3 ALA B 229     125.192 109.265 118.871  1.00 32.02           H  
ATOM   3426  N   GLY B 230     129.198 111.157 118.957  1.00 24.83           N  
ATOM   3427  CA  GLY B 230     130.161 112.193 119.316  1.00 30.22           C  
ATOM   3428  C   GLY B 230     130.041 112.717 120.746  1.00 29.90           C  
ATOM   3429  O   GLY B 230     130.722 113.679 121.088  1.00 34.56           O  
ATOM   3430  H   GLY B 230     129.516 110.199 119.001  1.00 31.74           H  
ATOM   3431  HA2 GLY B 230     131.164 111.784 119.196  1.00 32.00           H  
ATOM   3432  HA3 GLY B 230     130.056 113.036 118.633  1.00 31.13           H  
ATOM   3433  N   GLN B 231     129.204 112.126 121.601  1.00 33.56           N  
ATOM   3434  CA  GLN B 231     129.110 112.496 123.017  1.00 38.50           C  
ATOM   3435  C   GLN B 231     130.341 111.996 123.773  1.00 41.09           C  
ATOM   3436  O   GLN B 231     130.712 110.837 123.614  1.00 42.58           O  
ATOM   3437  CB  GLN B 231     127.840 111.914 123.656  1.00 43.10           C  
ATOM   3438  CG  GLN B 231     126.536 112.436 123.036  1.00 42.63           C  
ATOM   3439  CD  GLN B 231     125.328 111.597 123.440  1.00 44.13           C  
ATOM   3440  OE1 GLN B 231     125.312 110.379 123.326  1.00 41.84           O  
ATOM   3441  NE2 GLN B 231     124.261 112.208 123.903  1.00 46.29           N  
ATOM   3442  H   GLN B 231     128.738 111.280 121.304  1.00 38.31           H  
ATOM   3443  HA  GLN B 231     129.067 113.581 123.102  1.00 39.75           H  
ATOM   3444  HB2 GLN B 231     127.877 110.830 123.557  1.00 40.00           H  
ATOM   3445  HB3 GLN B 231     127.834 112.153 124.719  1.00 39.88           H  
ATOM   3446  HG2 GLN B 231     126.392 113.473 123.340  1.00 40.18           H  
ATOM   3447  HG3 GLN B 231     126.601 112.411 121.948  1.00 39.73           H  
ATOM   3448 HE21 GLN B 231     124.246 113.214 123.995  1.00 40.78           H  
ATOM   3449 HE22 GLN B 231     123.461 111.646 124.157  1.00 40.97           H  
ATOM   3450  N   VAL B 232     130.954 112.843 124.604  1.00 44.34           N  
ATOM   3451  CA  VAL B 232     132.157 112.523 125.382  1.00 39.43           C  
ATOM   3452  C   VAL B 232     131.834 112.282 126.858  1.00 37.05           C  
ATOM   3453  O   VAL B 232     131.148 113.082 127.493  1.00 40.91           O  
ATOM   3454  CB  VAL B 232     133.255 113.571 125.164  1.00 42.33           C  
ATOM   3455  CG1 VAL B 232     132.938 114.961 125.729  1.00 43.93           C  
ATOM   3456  CG2 VAL B 232     134.581 113.103 125.755  1.00 39.62           C  
ATOM   3457  H   VAL B 232     130.568 113.771 124.705  1.00 40.55           H  
ATOM   3458  HA  VAL B 232     132.560 111.593 124.982  1.00 39.71           H  
ATOM   3459  HB  VAL B 232     133.399 113.686 124.090  1.00 40.39           H  
ATOM   3460 HG11 VAL B 232     131.990 115.320 125.328  1.00 40.86           H  
ATOM   3461 HG12 VAL B 232     132.884 114.932 126.817  1.00 40.49           H  
ATOM   3462 HG13 VAL B 232     133.723 115.659 125.437  1.00 40.80           H  
ATOM   3463 HG21 VAL B 232     134.840 112.126 125.347  1.00 40.42           H  
ATOM   3464 HG22 VAL B 232     135.368 113.809 125.492  1.00 39.70           H  
ATOM   3465 HG23 VAL B 232     134.513 113.033 126.841  1.00 39.73           H  
ATOM   3466  N   PHE B 233     132.323 111.169 127.405  1.00 32.16           N  
ATOM   3467  CA  PHE B 233     132.036 110.672 128.751  1.00 33.81           C  
ATOM   3468  C   PHE B 233     133.317 110.448 129.547  1.00 37.75           C  
ATOM   3469  O   PHE B 233     134.256 109.834 129.051  1.00 43.76           O  
ATOM   3470  CB  PHE B 233     131.241 109.367 128.663  1.00 36.01           C  
ATOM   3471  CG  PHE B 233     129.889 109.499 128.006  1.00 29.67           C  
ATOM   3472  CD1 PHE B 233     128.801 110.006 128.736  1.00 31.07           C  
ATOM   3473  CD2 PHE B 233     129.717 109.137 126.664  1.00 30.90           C  
ATOM   3474  CE1 PHE B 233     127.543 110.134 128.129  1.00 35.37           C  
ATOM   3475  CE2 PHE B 233     128.456 109.247 126.067  1.00 34.68           C  
ATOM   3476  CZ  PHE B 233     127.369 109.747 126.793  1.00 38.50           C  
ATOM   3477  H   PHE B 233     132.853 110.558 126.800  1.00 36.20           H  
ATOM   3478  HA  PHE B 233     131.429 111.401 129.287  1.00 35.90           H  
ATOM   3479  HB2 PHE B 233     131.828 108.627 128.119  1.00 36.15           H  
ATOM   3480  HB3 PHE B 233     131.090 108.981 129.671  1.00 36.22           H  
ATOM   3481  HD1 PHE B 233     128.929 110.299 129.768  1.00 35.87           H  
ATOM   3482  HD2 PHE B 233     130.553 108.772 126.086  1.00 35.80           H  
ATOM   3483  HE1 PHE B 233     126.707 110.524 128.692  1.00 36.26           H  
ATOM   3484  HE2 PHE B 233     128.329 108.961 125.033  1.00 35.78           H  
ATOM   3485  HZ  PHE B 233     126.401 109.840 126.323  1.00 36.66           H  
ATOM   3486  N   HIS B 234     133.340 110.892 130.801  1.00 39.70           N  
ATOM   3487  CA  HIS B 234     134.482 110.779 131.709  1.00 35.39           C  
ATOM   3488  C   HIS B 234     134.101 109.991 132.961  1.00 40.67           C  
ATOM   3489  O   HIS B 234     132.980 110.105 133.440  1.00 43.96           O  
ATOM   3490  CB  HIS B 234     134.989 112.177 132.087  1.00 35.58           C  
ATOM   3491  CG  HIS B 234     135.419 113.017 130.914  1.00 37.50           C  
ATOM   3492  ND1 HIS B 234     136.605 112.862 130.205  1.00 41.82           N  
ATOM   3493  CD2 HIS B 234     134.706 114.031 130.356  1.00 40.74           C  
ATOM   3494  CE1 HIS B 234     136.577 113.772 129.225  1.00 43.71           C  
ATOM   3495  NE2 HIS B 234     135.446 114.487 129.292  1.00 42.90           N  
ATOM   3496  H   HIS B 234     132.518 111.358 131.157  1.00 39.65           H  
ATOM   3497  HA  HIS B 234     135.297 110.253 131.211  1.00 38.74           H  
ATOM   3498  HB2 HIS B 234     134.205 112.707 132.628  1.00 39.41           H  
ATOM   3499  HB3 HIS B 234     135.842 112.071 132.758  1.00 39.41           H  
ATOM   3500  HD2 HIS B 234     133.740 114.389 130.680  1.00 39.55           H  
ATOM   3501  HE1 HIS B 234     137.360 113.922 128.497  1.00 40.11           H  
ATOM   3502  HE2 HIS B 234     135.203 115.246 128.672  1.00 39.66           H  
ATOM   3503  N   GLY B 235     135.023 109.220 133.528  1.00 36.92           N  
ATOM   3504  CA  GLY B 235     134.790 108.447 134.750  1.00 33.55           C  
ATOM   3505  C   GLY B 235     134.120 107.103 134.519  1.00 33.57           C  
ATOM   3506  O   GLY B 235     133.387 106.919 133.551  1.00 41.30           O  
ATOM   3507  H   GLY B 235     135.936 109.158 133.099  1.00 38.19           H  
ATOM   3508  HA2 GLY B 235     135.743 108.277 135.251  1.00 38.41           H  
ATOM   3509  HA3 GLY B 235     134.150 109.011 135.428  1.00 38.36           H  
ATOM   3510  N   ASP B 236     134.366 106.139 135.404  1.00 33.26           N  
ATOM   3511  CA  ASP B 236     133.953 104.754 135.165  1.00 36.52           C  
ATOM   3512  C   ASP B 236     132.434 104.581 135.041  1.00 35.05           C  
ATOM   3513  O   ASP B 236     131.976 103.808 134.205  1.00 35.78           O  
ATOM   3514  CB  ASP B 236     134.524 103.854 136.270  1.00 38.65           C  
ATOM   3515  CG  ASP B 236     134.459 102.367 135.906  1.00 42.87           C  
ATOM   3516  OD1 ASP B 236     134.970 101.987 134.831  1.00 43.54           O  
ATOM   3517  OD2 ASP B 236     133.944 101.558 136.706  1.00 41.71           O  
ATOM   3518  H   ASP B 236     134.949 106.333 136.205  1.00 38.44           H  
ATOM   3519  HA  ASP B 236     134.389 104.437 134.217  1.00 38.80           H  
ATOM   3520  HB2 ASP B 236     135.569 104.114 136.434  1.00 38.44           H  
ATOM   3521  HB3 ASP B 236     133.984 104.046 137.198  1.00 38.13           H  
ATOM   3522  N   ILE B 237     131.641 105.325 135.819  1.00 41.22           N  
ATOM   3523  CA  ILE B 237     130.174 105.220 135.822  1.00 40.92           C  
ATOM   3524  C   ILE B 237     129.555 105.759 134.515  1.00 42.83           C  
ATOM   3525  O   ILE B 237     128.899 104.978 133.822  1.00 47.66           O  
ATOM   3526  CB  ILE B 237     129.574 105.807 137.127  1.00 43.55           C  
ATOM   3527  CG1 ILE B 237     129.934 104.885 138.308  1.00 44.37           C  
ATOM   3528  CG2 ILE B 237     128.058 106.032 136.999  1.00 44.71           C  
ATOM   3529  CD1 ILE B 237     129.381 105.334 139.663  1.00 44.41           C  
ATOM   3530  H   ILE B 237     132.074 106.017 136.414  1.00 42.74           H  
ATOM   3531  HA  ILE B 237     129.926 104.159 135.827  1.00 42.33           H  
ATOM   3532  HB  ILE B 237     130.034 106.771 137.345  1.00 43.21           H  
ATOM   3533 HG12 ILE B 237     129.579 103.875 138.105  1.00 43.18           H  
ATOM   3534 HG13 ILE B 237     131.020 104.847 138.395  1.00 43.08           H  
ATOM   3535 HG21 ILE B 237     127.641 106.403 137.935  1.00 43.39           H  
ATOM   3536 HG22 ILE B 237     127.844 106.780 136.236  1.00 43.29           H  
ATOM   3537 HG23 ILE B 237     127.563 105.099 136.728  1.00 43.47           H  
ATOM   3538 HD11 ILE B 237     129.857 104.755 140.455  1.00 43.60           H  
ATOM   3539 HD12 ILE B 237     129.587 106.393 139.820  1.00 42.93           H  
ATOM   3540 HD13 ILE B 237     128.306 105.164 139.711  1.00 43.39           H  
ATOM   3541  N   PRO B 238     129.776 107.024 134.096  1.00 35.70           N  
ATOM   3542  CA  PRO B 238     129.298 107.512 132.807  1.00 32.59           C  
ATOM   3543  C   PRO B 238     129.809 106.712 131.612  1.00 33.77           C  
ATOM   3544  O   PRO B 238     129.039 106.418 130.705  1.00 36.34           O  
ATOM   3545  CB  PRO B 238     129.755 108.965 132.716  1.00 32.42           C  
ATOM   3546  CG  PRO B 238     129.856 109.385 134.170  1.00 35.33           C  
ATOM   3547  CD  PRO B 238     130.377 108.123 134.831  1.00 36.00           C  
ATOM   3548  HA  PRO B 238     128.208 107.485 132.809  1.00 36.39           H  
ATOM   3549  HB2 PRO B 238     130.740 109.030 132.254  1.00 36.34           H  
ATOM   3550  HB3 PRO B 238     129.038 109.579 132.172  1.00 35.90           H  
ATOM   3551  HG2 PRO B 238     130.525 110.233 134.314  1.00 36.84           H  
ATOM   3552  HG3 PRO B 238     128.862 109.614 134.554  1.00 36.88           H  
ATOM   3553  HD2 PRO B 238     131.463 108.082 134.747  1.00 37.54           H  
ATOM   3554  HD3 PRO B 238     130.075 108.146 135.878  1.00 37.55           H  
ATOM   3555  N   ARG B 239     131.078 106.297 131.607  1.00 32.15           N  
ATOM   3556  CA  ARG B 239     131.663 105.521 130.507  1.00 30.87           C  
ATOM   3557  C   ARG B 239     131.061 104.129 130.376  1.00 33.78           C  
ATOM   3558  O   ARG B 239     130.827 103.698 129.254  1.00 39.56           O  
ATOM   3559  CB  ARG B 239     133.175 105.432 130.685  1.00 39.09           C  
ATOM   3560  CG  ARG B 239     133.885 106.755 130.387  1.00 42.22           C  
ATOM   3561  CD  ARG B 239     135.340 106.744 130.848  1.00 34.99           C  
ATOM   3562  NE  ARG B 239     136.056 105.550 130.388  1.00 31.89           N  
ATOM   3563  CZ  ARG B 239     136.870 104.792 131.081  1.00 31.27           C  
ATOM   3564  NH1 ARG B 239     137.287 103.699 130.537  1.00 35.73           N  
ATOM   3565  NH2 ARG B 239     137.290 105.079 132.278  1.00 32.18           N  
ATOM   3566  H   ARG B 239     131.672 106.557 132.382  1.00 36.67           H  
ATOM   3567  HA  ARG B 239     131.456 106.026 129.564  1.00 35.33           H  
ATOM   3568  HB2 ARG B 239     133.403 105.096 131.697  1.00 37.19           H  
ATOM   3569  HB3 ARG B 239     133.556 104.690 129.984  1.00 36.53           H  
ATOM   3570  HG2 ARG B 239     133.848 106.945 129.315  1.00 36.96           H  
ATOM   3571  HG3 ARG B 239     133.374 107.575 130.893  1.00 36.96           H  
ATOM   3572  HD2 ARG B 239     135.830 107.638 130.463  1.00 36.16           H  
ATOM   3573  HD3 ARG B 239     135.351 106.791 131.937  1.00 36.50           H  
ATOM   3574  HE  ARG B 239     135.822 105.176 129.480  1.00 36.51           H  
ATOM   3575 HH11 ARG B 239     136.947 103.477 129.612  1.00 36.56           H  
ATOM   3576 HH12 ARG B 239     137.956 103.101 131.000  1.00 36.81           H  
ATOM   3577 HH21 ARG B 239     137.090 105.981 132.685  1.00 35.84           H  
ATOM   3578 HH22 ARG B 239     137.855 104.411 132.781  1.00 35.92           H  
ATOM   3579  N   TYR B 240     130.740 103.445 131.475  1.00 36.60           N  
ATOM   3580  CA  TYR B 240     130.039 102.164 131.424  1.00 32.61           C  
ATOM   3581  C   TYR B 240     128.624 102.309 130.864  1.00 39.14           C  
ATOM   3582  O   TYR B 240     128.247 101.580 129.953  1.00 41.26           O  
ATOM   3583  CB  TYR B 240     130.020 101.516 132.810  1.00 37.80           C  
ATOM   3584  CG  TYR B 240     129.253 100.214 132.828  1.00 40.84           C  
ATOM   3585  CD1 TYR B 240     129.901  99.014 132.498  1.00 36.55           C  
ATOM   3586  CD2 TYR B 240     127.874 100.215 133.095  1.00 40.46           C  
ATOM   3587  CE1 TYR B 240     129.171  97.816 132.432  1.00 35.09           C  
ATOM   3588  CE2 TYR B 240     127.138  99.024 133.006  1.00 39.93           C  
ATOM   3589  CZ  TYR B 240     127.790  97.821 132.686  1.00 38.29           C  
ATOM   3590  OH  TYR B 240     127.093  96.666 132.624  1.00 41.99           O  
ATOM   3591  H   TYR B 240     130.989 103.822 132.379  1.00 38.70           H  
ATOM   3592  HA  TYR B 240     130.578 101.496 130.752  1.00 37.66           H  
ATOM   3593  HB2 TYR B 240     131.045 101.328 133.130  1.00 38.50           H  
ATOM   3594  HB3 TYR B 240     129.569 102.202 133.527  1.00 38.80           H  
ATOM   3595  HD1 TYR B 240     130.960  99.014 132.285  1.00 38.38           H  
ATOM   3596  HD2 TYR B 240     127.369 101.139 133.338  1.00 38.54           H  
ATOM   3597  HE1 TYR B 240     129.659  96.887 132.177  1.00 38.24           H  
ATOM   3598  HE2 TYR B 240     126.070  99.029 133.169  1.00 38.84           H  
ATOM   3599  HH  TYR B 240     126.221  96.735 133.021  1.00 39.08           H  
ATOM   3600  N   MET B 241     127.844 103.286 131.316  1.00 41.08           N  
ATOM   3601  CA  MET B 241     126.459 103.482 130.825  1.00 42.54           C  
ATOM   3602  C   MET B 241     126.523 103.921 129.348  1.00 41.94           C  
ATOM   3603  O   MET B 241     125.651 103.476 128.594  1.00 43.43           O  
ATOM   3604  CB  MET B 241     125.755 104.445 131.777  1.00 43.38           C  
ATOM   3605  CG  MET B 241     125.565 103.901 133.179  1.00 43.94           C  
ATOM   3606  SD  MET B 241     124.659 105.014 134.271  1.00 55.65           S  
ATOM   3607  CE  MET B 241     125.784 106.412 134.360  1.00 44.09           C  
ATOM   3608  H   MET B 241     128.129 103.884 131.929  1.00 41.94           H  
ATOM   3609  HA  MET B 241     125.998 102.606 130.863  1.00 43.29           H  
ATOM   3610  HB2 MET B 241     126.282 105.270 131.825  1.00 42.80           H  
ATOM   3611  HB3 MET B 241     124.878 104.670 131.401  1.00 44.10           H  
ATOM   3612  HG2 MET B 241     125.085 103.050 133.131  1.00 43.49           H  
ATOM   3613  HG3 MET B 241     126.441 103.725 133.575  1.00 42.97           H  
ATOM   3614  HE1 MET B 241     125.681 106.964 133.563  1.00 42.79           H  
ATOM   3615  HE2 MET B 241     125.587 106.939 135.155  1.00 43.17           H  
ATOM   3616  HE3 MET B 241     126.700 106.086 134.408  1.00 42.76           H  
ATOM   3617  N   ALA B 242     127.518 104.709 128.928  1.00 36.77           N  
ATOM   3618  CA  ALA B 242     127.751 105.056 127.527  1.00 34.57           C  
ATOM   3619  C   ALA B 242     128.170 103.880 126.632  1.00 35.58           C  
ATOM   3620  O   ALA B 242     128.142 104.006 125.410  1.00 37.25           O  
ATOM   3621  CB  ALA B 242     128.816 106.142 127.489  1.00 38.94           C  
ATOM   3622  H   ALA B 242     128.176 105.067 129.605  1.00 38.11           H  
ATOM   3623  HA  ALA B 242     126.831 105.468 127.113  1.00 37.10           H  
ATOM   3624  HB1 ALA B 242     128.971 106.458 126.458  1.00 37.22           H  
ATOM   3625  HB2 ALA B 242     128.484 106.996 128.080  1.00 37.37           H  
ATOM   3626  HB3 ALA B 242     129.758 105.767 127.889  1.00 37.79           H  
ATOM   3627  N   GLY B 243     128.558 102.742 127.203  1.00 38.90           N  
ATOM   3628  CA  GLY B 243     128.931 101.543 126.460  1.00 39.43           C  
ATOM   3629  C   GLY B 243     130.413 101.383 126.162  1.00 40.78           C  
ATOM   3630  O   GLY B 243     130.739 100.610 125.270  1.00 42.97           O  
ATOM   3631  H   GLY B 243     128.558 102.687 128.211  1.00 39.86           H  
ATOM   3632  HA2 GLY B 243     128.627 100.674 127.044  1.00 39.76           H  
ATOM   3633  HA3 GLY B 243     128.388 101.507 125.515  1.00 39.94           H  
ATOM   3634  N   ASP B 244     131.312 102.082 126.861  1.00 38.30           N  
ATOM   3635  CA  ASP B 244     132.767 101.943 126.705  1.00 34.92           C  
ATOM   3636  C   ASP B 244     133.223 100.519 127.060  1.00 38.60           C  
ATOM   3637  O   ASP B 244     133.118 100.133 128.227  1.00 47.15           O  
ATOM   3638  CB  ASP B 244     133.470 102.969 127.603  1.00 35.63           C  
ATOM   3639  CG  ASP B 244     135.002 102.946 127.558  1.00 44.25           C  
ATOM   3640  OD1 ASP B 244     135.599 102.054 126.913  1.00 50.01           O  
ATOM   3641  OD2 ASP B 244     135.623 103.779 128.258  1.00 43.53           O  
ATOM   3642  H   ASP B 244     130.982 102.694 127.594  1.00 39.55           H  
ATOM   3643  HA  ASP B 244     133.033 102.182 125.675  1.00 39.33           H  
ATOM   3644  HB2 ASP B 244     133.117 103.966 127.338  1.00 39.40           H  
ATOM   3645  HB3 ASP B 244     133.166 102.782 128.633  1.00 39.16           H  
ATOM   3646  N   PRO B 245     133.756  99.720 126.119  1.00 34.88           N  
ATOM   3647  CA  PRO B 245     134.218  98.360 126.390  1.00 35.04           C  
ATOM   3648  C   PRO B 245     135.269  98.251 127.495  1.00 33.93           C  
ATOM   3649  O   PRO B 245     135.458  97.184 128.069  1.00 36.82           O  
ATOM   3650  CB  PRO B 245     134.798  97.863 125.071  1.00 39.21           C  
ATOM   3651  CG  PRO B 245     134.077  98.691 124.019  1.00 35.58           C  
ATOM   3652  CD  PRO B 245     133.907 100.033 124.713  1.00 36.73           C  
ATOM   3653  HA  PRO B 245     133.357  97.747 126.655  1.00 36.73           H  
ATOM   3654  HB2 PRO B 245     135.865  98.079 125.020  1.00 37.06           H  
ATOM   3655  HB3 PRO B 245     134.621  96.797 124.931  1.00 37.03           H  
ATOM   3656  HG2 PRO B 245     134.658  98.780 123.101  1.00 36.33           H  
ATOM   3657  HG3 PRO B 245     133.098  98.257 123.818  1.00 36.31           H  
ATOM   3658  HD2 PRO B 245     134.803 100.637 124.570  1.00 36.98           H  
ATOM   3659  HD3 PRO B 245     133.039 100.549 124.304  1.00 37.03           H  
ATOM   3660  N   THR B 246     135.975  99.352 127.801  1.00 41.61           N  
ATOM   3661  CA  THR B 246     137.060  99.381 128.818  1.00 37.12           C  
ATOM   3662  C   THR B 246     136.570 100.041 130.092  1.00 34.82           C  
ATOM   3663  O   THR B 246     137.435 100.434 130.906  1.00 37.54           O  
ATOM   3664  CB  THR B 246     138.283 100.094 128.239  1.00 38.36           C  
ATOM   3665  OG1 THR B 246     138.060 101.496 128.351  1.00 42.34           O  
ATOM   3666  CG2 THR B 246     138.520  99.744 126.780  1.00 34.26           C  
ATOM   3667  H   THR B 246     135.858 100.153 127.407  1.00 38.49           H  
ATOM   3668  HA  THR B 246     137.319  98.462 129.028  1.00 37.24           H  
ATOM   3669  HB  THR B 246     139.084  99.849 128.760  1.00 37.52           H  
ATOM   3670  HG1 THR B 246     137.574 101.766 127.695  1.00 38.19           H  
ATOM   3671 HG21 THR B 246     137.914 100.256 126.219  1.00 36.82           H  
ATOM   3672 HG22 THR B 246     139.438  99.955 126.542  1.00 37.11           H  
ATOM   3673 HG23 THR B 246     138.362  98.794 126.645  1.00 37.64           H  
ATOM   3674  N   ALA B 247     135.255 100.178 130.285  1.00 35.35           N  
ATOM   3675  CA  ALA B 247     134.675 100.708 131.544  1.00 34.39           C  
ATOM   3676  C   ALA B 247     134.432  99.526 132.485  1.00 43.53           C  
ATOM   3677  O   ALA B 247     134.982  98.440 132.203  1.00 43.86           O  
ATOM   3678  CB  ALA B 247     133.409 101.476 131.247  1.00 35.09           C  
ATOM   3679  H   ALA B 247     134.642  99.967 129.660  1.00 38.07           H  
ATOM   3680  HA  ALA B 247     135.334 101.320 131.970  1.00 37.85           H  
ATOM   3681  HB1 ALA B 247     133.581 102.131 130.552  1.00 37.48           H  
ATOM   3682  HB2 ALA B 247     132.717 100.862 130.948  1.00 38.20           H  
ATOM   3683  HB3 ALA B 247     133.107 101.934 132.050  1.00 38.49           H  
ATOM   3684  N   GLY B 248     133.672  99.711 133.569  1.00 47.47           N  
ATOM   3685  CA  GLY B 248     133.318  98.607 134.483  1.00 41.20           C  
ATOM   3686  C   GLY B 248     134.473  98.193 135.379  1.00 40.53           C  
ATOM   3687  O   GLY B 248     134.491  97.006 135.765  1.00 46.67           O  
ATOM   3688  H   GLY B 248     133.357 100.528 133.797  1.00 42.53           H  
ATOM   3689  HA2 GLY B 248     132.559  98.890 135.044  1.00 41.77           H  
ATOM   3690  HA3 GLY B 248     133.024  97.831 133.949  1.00 41.58           H  
ATOM   3691  N   LYS B 249     135.404  99.102 135.706  1.00 33.24           N  
ATOM   3692  CA  LYS B 249     136.480  98.785 136.659  1.00 37.53           C  
ATOM   3693  C   LYS B 249     136.005  98.776 138.110  1.00 37.39           C  
ATOM   3694  O   LYS B 249     136.555  98.036 138.917  1.00 40.19           O  
ATOM   3695  CB  LYS B 249     137.646  99.766 136.469  1.00 38.73           C  
ATOM   3696  CG  LYS B 249     138.782  99.212 135.602  1.00 40.58           C  
ATOM   3697  CD  LYS B 249     138.347  98.734 134.219  1.00 38.51           C  
ATOM   3698  CE  LYS B 249     139.559  98.206 133.453  1.00 39.75           C  
ATOM   3699  NZ  LYS B 249     139.166  97.689 132.123  1.00 36.83           N  
ATOM   3700  H   LYS B 249     135.369 100.035 135.320  1.00 37.29           H  
ATOM   3701  HA  LYS B 249     136.836  97.772 136.477  1.00 37.96           H  
ATOM   3702  HB2 LYS B 249     137.291 100.708 136.051  1.00 37.32           H  
ATOM   3703  HB3 LYS B 249     138.075  99.987 137.446  1.00 37.15           H  
ATOM   3704  HG2 LYS B 249     139.533  99.993 135.487  1.00 37.71           H  
ATOM   3705  HG3 LYS B 249     139.244  98.379 136.132  1.00 37.71           H  
ATOM   3706  HD2 LYS B 249     137.610  97.937 134.317  1.00 37.39           H  
ATOM   3707  HD3 LYS B 249     137.903  99.574 133.685  1.00 37.26           H  
ATOM   3708  HE2 LYS B 249     140.273  99.021 133.341  1.00 38.02           H  
ATOM   3709  HE3 LYS B 249     140.035  97.418 134.038  1.00 37.77           H  
ATOM   3710  HZ1 LYS B 249     138.653  98.396 131.616  1.00 37.48           H  
ATOM   3711  HZ2 LYS B 249     139.974  97.424 131.577  1.00 36.78           H  
ATOM   3712  HZ3 LYS B 249     138.575  96.875 132.206  1.00 37.44           H  
ATOM   3713  N   LEU B 250     134.948  99.512 138.441  1.00 39.23           N  
ATOM   3714  CA  LEU B 250     134.318  99.514 139.762  1.00 39.78           C  
ATOM   3715  C   LEU B 250     133.470  98.264 140.075  1.00 38.79           C  
ATOM   3716  O   LEU B 250     132.858  98.209 141.135  1.00 46.24           O  
ATOM   3717  CB  LEU B 250     133.481 100.796 139.922  1.00 37.26           C  
ATOM   3718  CG  LEU B 250     134.297 102.098 139.943  1.00 41.66           C  
ATOM   3719  CD1 LEU B 250     133.348 103.287 139.890  1.00 42.66           C  
ATOM   3720  CD2 LEU B 250     135.113 102.229 141.219  1.00 41.89           C  
ATOM   3721  H   LEU B 250     134.574 100.139 137.743  1.00 39.47           H  
ATOM   3722  HA  LEU B 250     135.109  99.530 140.511  1.00 39.78           H  
ATOM   3723  HB2 LEU B 250     132.759 100.839 139.106  1.00 39.63           H  
ATOM   3724  HB3 LEU B 250     132.916 100.746 140.853  1.00 39.75           H  
ATOM   3725  HG  LEU B 250     134.971 102.145 139.088  1.00 40.34           H  
ATOM   3726 HD11 LEU B 250     133.925 104.211 139.853  1.00 40.53           H  
ATOM   3727 HD12 LEU B 250     132.728 103.216 138.996  1.00 40.74           H  
ATOM   3728 HD13 LEU B 250     132.705 103.291 140.770  1.00 40.62           H  
ATOM   3729 HD21 LEU B 250     134.455 102.173 142.087  1.00 40.73           H  
ATOM   3730 HD22 LEU B 250     135.859 101.437 141.277  1.00 39.95           H  
ATOM   3731 HD23 LEU B 250     135.631 103.188 141.233  1.00 39.72           H  
ATOM   3732  N   SER B 251     133.398  97.247 139.214  1.00 33.99           N  
ATOM   3733  CA  SER B 251     132.507  96.092 139.416  1.00 34.91           C  
ATOM   3734  C   SER B 251     132.850  95.218 140.632  1.00 41.15           C  
ATOM   3735  O   SER B 251     131.985  94.503 141.129  1.00 41.62           O  
ATOM   3736  CB  SER B 251     132.480  95.234 138.156  1.00 37.05           C  
ATOM   3737  OG  SER B 251     133.747  94.657 137.926  1.00 43.69           O  
ATOM   3738  H   SER B 251     133.924  97.289 138.353  1.00 38.33           H  
ATOM   3739  HA  SER B 251     131.497  96.471 139.573  1.00 37.78           H  
ATOM   3740  HB2 SER B 251     131.732  94.451 138.288  1.00 37.80           H  
ATOM   3741  HB3 SER B 251     132.202  95.853 137.304  1.00 38.30           H  
ATOM   3742  HG  SER B 251     133.697  93.987 137.241  1.00 38.91           H  
ATOM   3743  N   GLY B 252     134.060  95.317 141.184  1.00 39.52           N  
ATOM   3744  CA  GLY B 252     134.479  94.596 142.390  1.00 36.89           C  
ATOM   3745  C   GLY B 252     133.587  94.821 143.607  1.00 38.05           C  
ATOM   3746  O   GLY B 252     133.492  93.945 144.461  1.00 42.42           O  
ATOM   3747  H   GLY B 252     134.736  95.906 140.718  1.00 38.40           H  
ATOM   3748  HA2 GLY B 252     134.506  93.525 142.188  1.00 38.39           H  
ATOM   3749  HA3 GLY B 252     135.485  94.918 142.660  1.00 37.90           H  
ATOM   3750  N   GLY B 253     132.868  95.943 143.672  1.00 38.32           N  
ATOM   3751  CA  GLY B 253     131.952  96.233 144.766  1.00 38.84           C  
ATOM   3752  C   GLY B 253     130.843  95.202 144.956  1.00 38.01           C  
ATOM   3753  O   GLY B 253     130.429  94.967 146.082  1.00 41.73           O  
ATOM   3754  H   GLY B 253     132.976  96.628 142.937  1.00 38.69           H  
ATOM   3755  HA2 GLY B 253     132.515  96.298 145.698  1.00 39.15           H  
ATOM   3756  HA3 GLY B 253     131.487  97.202 144.584  1.00 38.87           H  
ATOM   3757  N   PHE B 254     130.385  94.521 143.908  1.00 36.59           N  
ATOM   3758  CA  PHE B 254     129.342  93.502 144.045  1.00 31.62           C  
ATOM   3759  C   PHE B 254     129.787  92.340 144.925  1.00 38.87           C  
ATOM   3760  O   PHE B 254     128.982  91.822 145.689  1.00 46.38           O  
ATOM   3761  CB  PHE B 254     128.898  93.016 142.661  1.00 32.94           C  
ATOM   3762  CG  PHE B 254     128.134  94.061 141.876  1.00 35.38           C  
ATOM   3763  CD1 PHE B 254     126.856  94.448 142.309  1.00 39.61           C  
ATOM   3764  CD2 PHE B 254     128.696  94.685 140.750  1.00 33.92           C  
ATOM   3765  CE1 PHE B 254     126.168  95.476 141.651  1.00 38.70           C  
ATOM   3766  CE2 PHE B 254     128.012  95.722 140.100  1.00 34.42           C  
ATOM   3767  CZ  PHE B 254     126.749  96.118 140.553  1.00 37.24           C  
ATOM   3768  H   PHE B 254     130.777  94.698 142.994  1.00 37.43           H  
ATOM   3769  HA  PHE B 254     128.481  93.949 144.542  1.00 36.67           H  
ATOM   3770  HB2 PHE B 254     129.774  92.698 142.094  1.00 37.18           H  
ATOM   3771  HB3 PHE B 254     128.254  92.146 142.783  1.00 36.98           H  
ATOM   3772  HD1 PHE B 254     126.404  93.976 143.169  1.00 37.58           H  
ATOM   3773  HD2 PHE B 254     129.662  94.370 140.383  1.00 37.17           H  
ATOM   3774  HE1 PHE B 254     125.188  95.776 141.989  1.00 37.26           H  
ATOM   3775  HE2 PHE B 254     128.453  96.211 139.244  1.00 37.12           H  
ATOM   3776  HZ  PHE B 254     126.208  96.905 140.050  1.00 37.40           H  
ATOM   3777  N   LEU B 255     131.065  91.966 144.900  1.00 39.44           N  
ATOM   3778  CA  LEU B 255     131.574  90.833 145.668  1.00 34.38           C  
ATOM   3779  C   LEU B 255     131.443  91.056 147.176  1.00 38.39           C  
ATOM   3780  O   LEU B 255     130.816  90.259 147.872  1.00 47.28           O  
ATOM   3781  CB  LEU B 255     133.015  90.508 145.246  1.00 36.61           C  
ATOM   3782  CG  LEU B 255     133.190  90.103 143.775  1.00 36.59           C  
ATOM   3783  CD1 LEU B 255     134.652  89.766 143.514  1.00 39.37           C  
ATOM   3784  CD2 LEU B 255     132.344  88.889 143.404  1.00 36.09           C  
ATOM   3785  H   LEU B 255     131.710  92.492 144.328  1.00 38.46           H  
ATOM   3786  HA  LEU B 255     130.964  89.960 145.439  1.00 37.10           H  
ATOM   3787  HB2 LEU B 255     133.647  91.373 145.448  1.00 37.90           H  
ATOM   3788  HB3 LEU B 255     133.372  89.688 145.869  1.00 37.60           H  
ATOM   3789  HG  LEU B 255     132.909  90.936 143.131  1.00 37.57           H  
ATOM   3790 HD11 LEU B 255     135.269  90.646 143.693  1.00 38.39           H  
ATOM   3791 HD12 LEU B 255     134.979  88.958 144.169  1.00 37.75           H  
ATOM   3792 HD13 LEU B 255     134.784  89.465 142.474  1.00 37.62           H  
ATOM   3793 HD21 LEU B 255     132.545  88.070 144.094  1.00 38.07           H  
ATOM   3794 HD22 LEU B 255     131.284  89.141 143.437  1.00 37.12           H  
ATOM   3795 HD23 LEU B 255     132.583  88.577 142.387  1.00 37.28           H  
ATOM   3796  N   PHE B 256     131.969  92.155 147.710  1.00 35.00           N  
ATOM   3797  CA  PHE B 256     131.876  92.407 149.144  1.00 34.97           C  
ATOM   3798  C   PHE B 256     130.547  93.026 149.577  1.00 37.92           C  
ATOM   3799  O   PHE B 256     130.095  92.691 150.664  1.00 42.31           O  
ATOM   3800  CB  PHE B 256     133.101  93.162 149.656  1.00 37.78           C  
ATOM   3801  CG  PHE B 256     133.233  94.596 149.220  1.00 39.13           C  
ATOM   3802  CD1 PHE B 256     132.635  95.617 149.976  1.00 38.90           C  
ATOM   3803  CD2 PHE B 256     133.993  94.918 148.088  1.00 43.83           C  
ATOM   3804  CE1 PHE B 256     132.802  96.957 149.605  1.00 37.33           C  
ATOM   3805  CE2 PHE B 256     134.161  96.258 147.719  1.00 40.11           C  
ATOM   3806  CZ  PHE B 256     133.566  97.277 148.475  1.00 37.70           C  
ATOM   3807  H   PHE B 256     132.453  92.812 147.115  1.00 37.77           H  
ATOM   3808  HA  PHE B 256     131.919  91.443 149.651  1.00 38.50           H  
ATOM   3809  HB2 PHE B 256     133.079  93.141 150.745  1.00 38.67           H  
ATOM   3810  HB3 PHE B 256     133.997  92.619 149.354  1.00 38.75           H  
ATOM   3811  HD1 PHE B 256     132.054  95.372 150.853  1.00 38.86           H  
ATOM   3812  HD2 PHE B 256     134.464  94.140 147.505  1.00 39.44           H  
ATOM   3813  HE1 PHE B 256     132.347  97.739 150.195  1.00 38.82           H  
ATOM   3814  HE2 PHE B 256     134.751  96.501 146.848  1.00 38.54           H  
ATOM   3815  HZ  PHE B 256     133.708  98.309 148.189  1.00 38.76           H  
ATOM   3816  N   LYS B 257     129.864  93.852 148.771  1.00 43.10           N  
ATOM   3817  CA  LYS B 257     128.578  94.450 149.178  1.00 41.33           C  
ATOM   3818  C   LYS B 257     127.393  93.485 149.075  1.00 36.63           C  
ATOM   3819  O   LYS B 257     126.559  93.482 149.973  1.00 41.69           O  
ATOM   3820  CB  LYS B 257     128.310  95.771 148.442  1.00 39.64           C  
ATOM   3821  CG  LYS B 257     129.449  96.781 148.632  1.00 41.65           C  
ATOM   3822  CD  LYS B 257     129.112  98.179 148.105  1.00 40.13           C  
ATOM   3823  CE  LYS B 257     130.389  99.014 147.974  1.00 44.92           C  
ATOM   3824  NZ  LYS B 257     130.177 100.248 147.172  1.00 47.83           N  
ATOM   3825  H   LYS B 257     130.263  94.114 147.881  1.00 41.40           H  
ATOM   3826  HA  LYS B 257     128.646  94.695 150.238  1.00 41.98           H  
ATOM   3827  HB2 LYS B 257     128.176  95.574 147.379  1.00 41.43           H  
ATOM   3828  HB3 LYS B 257     127.388  96.204 148.830  1.00 41.22           H  
ATOM   3829  HG2 LYS B 257     129.703  96.846 149.690  1.00 41.54           H  
ATOM   3830  HG3 LYS B 257     130.333  96.415 148.109  1.00 41.88           H  
ATOM   3831  HD2 LYS B 257     128.639  98.086 147.127  1.00 41.23           H  
ATOM   3832  HD3 LYS B 257     128.411  98.664 148.784  1.00 41.64           H  
ATOM   3833  HE2 LYS B 257     130.741  99.260 148.975  1.00 42.09           H  
ATOM   3834  HE3 LYS B 257     131.155  98.398 147.503  1.00 42.09           H  
ATOM   3835  HZ1 LYS B 257     129.434 100.818 147.550  1.00 42.40           H  
ATOM   3836  HZ2 LYS B 257     131.012 100.816 147.146  1.00 42.87           H  
ATOM   3837  HZ3 LYS B 257     129.950 100.025 146.213  1.00 42.59           H  
ATOM   3838  N   MET B 258     127.323  92.619 148.065  1.00 34.55           N  
ATOM   3839  CA  MET B 258     126.245  91.628 147.968  1.00 34.58           C  
ATOM   3840  C   MET B 258     126.524  90.320 148.700  1.00 34.53           C  
ATOM   3841  O   MET B 258     125.579  89.691 149.159  1.00 36.64           O  
ATOM   3842  CB  MET B 258     125.896  91.276 146.525  1.00 39.01           C  
ATOM   3843  CG  MET B 258     125.381  92.448 145.708  1.00 40.98           C  
ATOM   3844  SD  MET B 258     124.242  91.935 144.412  1.00 43.04           S  
ATOM   3845  CE  MET B 258     125.317  91.050 143.264  1.00 38.61           C  
ATOM   3846  H   MET B 258     128.019  92.654 147.333  1.00 38.03           H  
ATOM   3847  HA  MET B 258     125.344  92.048 148.416  1.00 37.79           H  
ATOM   3848  HB2 MET B 258     126.751  90.826 146.020  1.00 37.94           H  
ATOM   3849  HB3 MET B 258     125.107  90.524 146.552  1.00 38.12           H  
ATOM   3850  HG2 MET B 258     124.840  93.123 146.371  1.00 38.12           H  
ATOM   3851  HG3 MET B 258     126.222  92.991 145.277  1.00 38.42           H  
ATOM   3852  HE1 MET B 258     126.037  91.737 142.820  1.00 37.77           H  
ATOM   3853  HE2 MET B 258     125.843  90.257 143.795  1.00 38.02           H  
ATOM   3854  HE3 MET B 258     124.715  90.609 142.469  1.00 37.75           H  
ATOM   3855  N   TYR B 259     127.779  89.882 148.819  1.00 40.85           N  
ATOM   3856  CA  TYR B 259     128.087  88.549 149.352  1.00 36.21           C  
ATOM   3857  C   TYR B 259     128.922  88.571 150.630  1.00 33.76           C  
ATOM   3858  O   TYR B 259     128.517  87.992 151.634  1.00 45.09           O  
ATOM   3859  CB  TYR B 259     128.721  87.676 148.264  1.00 40.48           C  
ATOM   3860  CG  TYR B 259     127.971  87.646 146.951  1.00 37.62           C  
ATOM   3861  CD1 TYR B 259     126.918  86.738 146.758  1.00 41.62           C  
ATOM   3862  CD2 TYR B 259     128.328  88.524 145.917  1.00 31.77           C  
ATOM   3863  CE1 TYR B 259     126.211  86.725 145.542  1.00 41.90           C  
ATOM   3864  CE2 TYR B 259     127.640  88.501 144.693  1.00 39.64           C  
ATOM   3865  CZ  TYR B 259     126.570  87.609 144.507  1.00 43.29           C  
ATOM   3866  OH  TYR B 259     125.884  87.609 143.336  1.00 41.41           O  
ATOM   3867  H   TYR B 259     128.519  90.399 148.366  1.00 38.97           H  
ATOM   3868  HA  TYR B 259     127.159  88.046 149.624  1.00 38.26           H  
ATOM   3869  HB2 TYR B 259     129.746  87.997 148.077  1.00 38.64           H  
ATOM   3870  HB3 TYR B 259     128.776  86.658 148.649  1.00 39.05           H  
ATOM   3871  HD1 TYR B 259     126.639  86.058 147.549  1.00 39.17           H  
ATOM   3872  HD2 TYR B 259     129.125  89.236 146.072  1.00 37.40           H  
ATOM   3873  HE1 TYR B 259     125.393  86.034 145.403  1.00 38.77           H  
ATOM   3874  HE2 TYR B 259     127.917  89.177 143.897  1.00 39.16           H  
ATOM   3875  HH  TYR B 259     125.063  87.116 143.409  1.00 38.94           H  
ATOM   3876  N   GLY B 260     130.059  89.256 150.633  1.00 32.43           N  
ATOM   3877  CA  GLY B 260     130.976  89.269 151.775  1.00 33.83           C  
ATOM   3878  C   GLY B 260     130.393  89.874 153.050  1.00 36.10           C  
ATOM   3879  O   GLY B 260     130.360  89.222 154.089  1.00 40.73           O  
ATOM   3880  H   GLY B 260     130.349  89.691 149.769  1.00 35.89           H  
ATOM   3881  HA2 GLY B 260     131.289  88.248 151.994  1.00 35.80           H  
ATOM   3882  HA3 GLY B 260     131.865  89.843 151.513  1.00 35.49           H  
ATOM   3883  N   LEU B 261     129.882  91.101 152.997  1.00 42.10           N  
ATOM   3884  CA  LEU B 261     129.308  91.784 154.158  1.00 41.28           C  
ATOM   3885  C   LEU B 261     128.009  91.150 154.664  1.00 39.85           C  
ATOM   3886  O   LEU B 261     127.919  90.914 155.867  1.00 40.23           O  
ATOM   3887  CB  LEU B 261     129.165  93.279 153.856  1.00 40.96           C  
ATOM   3888  CG  LEU B 261     130.508  93.993 153.677  1.00 37.58           C  
ATOM   3889  CD1 LEU B 261     130.415  95.443 153.236  1.00 38.70           C  
ATOM   3890  CD2 LEU B 261     131.232  93.969 155.013  1.00 43.31           C  
ATOM   3891  H   LEU B 261     129.935  91.607 152.125  1.00 39.98           H  
ATOM   3892  HA  LEU B 261     129.997  91.669 154.995  1.00 39.50           H  
ATOM   3893  HB2 LEU B 261     128.539  93.428 152.976  1.00 40.26           H  
ATOM   3894  HB3 LEU B 261     128.649  93.758 154.688  1.00 39.95           H  
ATOM   3895  HG  LEU B 261     131.097  93.450 152.938  1.00 39.13           H  
ATOM   3896 HD11 LEU B 261     131.427  95.815 153.075  1.00 39.84           H  
ATOM   3897 HD12 LEU B 261     129.890  95.534 152.285  1.00 40.06           H  
ATOM   3898 HD13 LEU B 261     129.904  96.042 153.989  1.00 39.79           H  
ATOM   3899 HD21 LEU B 261     130.664  94.520 155.763  1.00 40.19           H  
ATOM   3900 HD22 LEU B 261     131.343  92.934 155.334  1.00 40.54           H  
ATOM   3901 HD23 LEU B 261     132.218  94.420 154.906  1.00 40.48           H  
ATOM   3902  N   PRO B 262     127.024  90.796 153.825  1.00 28.58           N  
ATOM   3903  CA  PRO B 262     125.939  89.937 154.252  1.00 33.98           C  
ATOM   3904  C   PRO B 262     126.400  88.662 154.952  1.00 36.51           C  
ATOM   3905  O   PRO B 262     125.866  88.346 156.007  1.00 40.66           O  
ATOM   3906  CB  PRO B 262     125.122  89.676 152.995  1.00 35.83           C  
ATOM   3907  CG  PRO B 262     125.267  91.008 152.286  1.00 35.78           C  
ATOM   3908  CD  PRO B 262     126.737  91.322 152.507  1.00 31.39           C  
ATOM   3909  HA  PRO B 262     125.323  90.498 154.954  1.00 35.94           H  
ATOM   3910  HB2 PRO B 262     125.571  88.884 152.396  1.00 35.57           H  
ATOM   3911  HB3 PRO B 262     124.080  89.450 153.224  1.00 35.87           H  
ATOM   3912  HG2 PRO B 262     125.005  90.955 151.229  1.00 35.88           H  
ATOM   3913  HG3 PRO B 262     124.648  91.750 152.790  1.00 35.76           H  
ATOM   3914  HD2 PRO B 262     126.902  92.399 152.457  1.00 35.17           H  
ATOM   3915  HD3 PRO B 262     127.344  90.809 151.761  1.00 35.90           H  
ATOM   3916  N   ALA B 263     127.436  87.968 154.480  1.00 29.12           N  
ATOM   3917  CA  ALA B 263     127.965  86.792 155.170  1.00 24.42           C  
ATOM   3918  C   ALA B 263     128.618  87.120 156.523  1.00 36.08           C  
ATOM   3919  O   ALA B 263     128.378  86.431 157.514  1.00 38.88           O  
ATOM   3920  CB  ALA B 263     128.926  86.078 154.230  1.00 31.21           C  
ATOM   3921  H   ALA B 263     127.859  88.232 153.602  1.00 33.55           H  
ATOM   3922  HA  ALA B 263     127.137  86.113 155.372  1.00 31.78           H  
ATOM   3923  HB1 ALA B 263     128.414  85.843 153.297  1.00 32.98           H  
ATOM   3924  HB2 ALA B 263     129.796  86.701 154.023  1.00 33.25           H  
ATOM   3925  HB3 ALA B 263     129.254  85.144 154.686  1.00 33.33           H  
ATOM   3926  N   ALA B 264     129.371  88.217 156.612  1.00 36.86           N  
ATOM   3927  CA  ALA B 264     129.906  88.734 157.868  1.00 31.18           C  
ATOM   3928  C   ALA B 264     128.811  89.039 158.894  1.00 37.24           C  
ATOM   3929  O   ALA B 264     128.970  88.735 160.073  1.00 44.07           O  
ATOM   3930  CB  ALA B 264     130.711  89.993 157.571  1.00 35.94           C  
ATOM   3931  H   ALA B 264     129.566  88.732 155.766  1.00 36.14           H  
ATOM   3932  HA  ALA B 264     130.575  87.989 158.300  1.00 35.14           H  
ATOM   3933  HB1 ALA B 264     131.196  90.338 158.484  1.00 36.41           H  
ATOM   3934  HB2 ALA B 264     131.476  89.773 156.827  1.00 36.18           H  
ATOM   3935  HB3 ALA B 264     130.065  90.789 157.202  1.00 36.41           H  
ATOM   3936  N   ALA B 265     127.664  89.577 158.461  1.00 37.62           N  
ATOM   3937  CA  ALA B 265     126.518  89.845 159.327  1.00 30.54           C  
ATOM   3938  C   ALA B 265     125.986  88.571 159.990  1.00 32.09           C  
ATOM   3939  O   ALA B 265     125.688  88.575 161.181  1.00 35.97           O  
ATOM   3940  CB  ALA B 265     125.431  90.541 158.508  1.00 37.47           C  
ATOM   3941  H   ALA B 265     127.601  89.841 157.488  1.00 36.27           H  
ATOM   3942  HA  ALA B 265     126.842  90.516 160.123  1.00 34.18           H  
ATOM   3943  HB1 ALA B 265     124.972  89.832 157.819  1.00 35.90           H  
ATOM   3944  HB2 ALA B 265     124.652  90.922 159.168  1.00 35.53           H  
ATOM   3945  HB3 ALA B 265     125.848  91.367 157.933  1.00 35.87           H  
ATOM   3946  N   ILE B 266     125.915  87.454 159.267  1.00 26.65           N  
ATOM   3947  CA  ILE B 266     125.471  86.174 159.829  1.00 31.28           C  
ATOM   3948  C   ILE B 266     126.536  85.585 160.761  1.00 39.41           C  
ATOM   3949  O   ILE B 266     126.203  84.998 161.784  1.00 45.04           O  
ATOM   3950  CB  ILE B 266     125.044  85.176 158.729  1.00 29.13           C  
ATOM   3951  CG1 ILE B 266     124.176  85.784 157.614  1.00 32.33           C  
ATOM   3952  CG2 ILE B 266     124.312  83.982 159.345  1.00 32.06           C  
ATOM   3953  CD1 ILE B 266     122.937  86.566 158.058  1.00 34.29           C  
ATOM   3954  H   ILE B 266     126.160  87.500 158.288  1.00 33.14           H  
ATOM   3955  HA  ILE B 266     124.591  86.370 160.441  1.00 33.83           H  
ATOM   3956  HB  ILE B 266     125.947  84.795 158.251  1.00 33.43           H  
ATOM   3957 HG12 ILE B 266     124.801  86.446 157.015  1.00 34.27           H  
ATOM   3958 HG13 ILE B 266     123.852  84.984 156.947  1.00 33.83           H  
ATOM   3959 HG21 ILE B 266     124.972  83.454 160.033  1.00 33.90           H  
ATOM   3960 HG22 ILE B 266     123.428  84.313 159.891  1.00 33.60           H  
ATOM   3961 HG23 ILE B 266     124.008  83.286 158.564  1.00 33.47           H  
ATOM   3962 HD11 ILE B 266     123.213  87.390 158.715  1.00 33.58           H  
ATOM   3963 HD12 ILE B 266     122.440  86.975 157.179  1.00 34.25           H  
ATOM   3964 HD13 ILE B 266     122.242  85.903 158.573  1.00 34.15           H  
ATOM   3965  N   ALA B 267     127.826  85.793 160.487  1.00 37.82           N  
ATOM   3966  CA  ALA B 267     128.914  85.404 161.388  1.00 29.15           C  
ATOM   3967  C   ALA B 267     128.942  86.204 162.706  1.00 35.72           C  
ATOM   3968  O   ALA B 267     129.242  85.636 163.758  1.00 37.23           O  
ATOM   3969  CB  ALA B 267     130.228  85.548 160.631  1.00 36.90           C  
ATOM   3970  H   ALA B 267     128.064  86.255 159.621  1.00 35.40           H  
ATOM   3971  HA  ALA B 267     128.788  84.353 161.649  1.00 33.40           H  
ATOM   3972  HB1 ALA B 267     130.218  84.909 159.748  1.00 35.23           H  
ATOM   3973  HB2 ALA B 267     130.381  86.584 160.326  1.00 35.29           H  
ATOM   3974  HB3 ALA B 267     131.053  85.241 161.274  1.00 35.80           H  
ATOM   3975  N   ILE B 268     128.585  87.493 162.683  1.00 38.33           N  
ATOM   3976  CA  ILE B 268     128.376  88.321 163.885  1.00 32.70           C  
ATOM   3977  C   ILE B 268     127.168  87.819 164.687  1.00 36.23           C  
ATOM   3978  O   ILE B 268     127.267  87.617 165.893  1.00 41.27           O  
ATOM   3979  CB  ILE B 268     128.233  89.810 163.502  1.00 30.95           C  
ATOM   3980  CG1 ILE B 268     129.585  90.356 163.011  1.00 36.16           C  
ATOM   3981  CG2 ILE B 268     127.709  90.667 164.662  1.00 35.72           C  
ATOM   3982  CD1 ILE B 268     129.472  91.648 162.212  1.00 36.83           C  
ATOM   3983  H   ILE B 268     128.442  87.922 161.780  1.00 36.35           H  
ATOM   3984  HA  ILE B 268     129.248  88.225 164.533  1.00 35.50           H  
ATOM   3985  HB  ILE B 268     127.514  89.882 162.686  1.00 35.79           H  
ATOM   3986 HG12 ILE B 268     130.247  90.516 163.861  1.00 36.52           H  
ATOM   3987 HG13 ILE B 268     130.059  89.620 162.361  1.00 36.12           H  
ATOM   3988 HG21 ILE B 268     127.689  91.719 164.381  1.00 36.15           H  
ATOM   3989 HG22 ILE B 268     126.687  90.385 164.917  1.00 35.88           H  
ATOM   3990 HG23 ILE B 268     128.343  90.535 165.539  1.00 36.59           H  
ATOM   3991 HD11 ILE B 268     130.448  91.884 161.788  1.00 35.79           H  
ATOM   3992 HD12 ILE B 268     128.758  91.517 161.398  1.00 36.50           H  
ATOM   3993 HD13 ILE B 268     129.155  92.470 162.854  1.00 36.10           H  
ATOM   3994  N   TRP B 269     126.045  87.543 164.023  1.00 27.82           N  
ATOM   3995  CA  TRP B 269     124.855  86.962 164.649  1.00 25.62           C  
ATOM   3996  C   TRP B 269     125.143  85.600 165.288  1.00 29.40           C  
ATOM   3997  O   TRP B 269     124.857  85.404 166.465  1.00 37.94           O  
ATOM   3998  CB  TRP B 269     123.732  86.901 163.598  1.00 32.81           C  
ATOM   3999  CG  TRP B 269     122.504  86.085 163.880  1.00 35.47           C  
ATOM   4000  CD1 TRP B 269     122.032  85.714 165.087  1.00 37.68           C  
ATOM   4001  CD2 TRP B 269     121.541  85.564 162.917  1.00 28.92           C  
ATOM   4002  NE1 TRP B 269     120.928  84.908 164.929  1.00 42.05           N  
ATOM   4003  CE2 TRP B 269     120.580  84.777 163.612  1.00 31.90           C  
ATOM   4004  CE3 TRP B 269     121.380  85.671 161.519  1.00 29.09           C  
ATOM   4005  CZ2 TRP B 269     119.547  84.090 162.962  1.00 28.44           C  
ATOM   4006  CZ3 TRP B 269     120.338  84.999 160.857  1.00 30.87           C  
ATOM   4007  CH2 TRP B 269     119.432  84.199 161.571  1.00 31.36           C  
ATOM   4008  H   TRP B 269     126.010  87.752 163.036  1.00 33.28           H  
ATOM   4009  HA  TRP B 269     124.527  87.618 165.455  1.00 32.54           H  
ATOM   4010  HB2 TRP B 269     123.412  87.920 163.383  1.00 33.41           H  
ATOM   4011  HB3 TRP B 269     124.156  86.502 162.676  1.00 32.71           H  
ATOM   4012  HD1 TRP B 269     122.472  85.973 166.039  1.00 33.57           H  
ATOM   4013  HE1 TRP B 269     120.417  84.508 165.703  1.00 34.31           H  
ATOM   4014  HE3 TRP B 269     122.072  86.279 160.956  1.00 32.78           H  
ATOM   4015  HZ2 TRP B 269     118.843  83.498 163.528  1.00 32.45           H  
ATOM   4016  HZ3 TRP B 269     120.232  85.095 159.787  1.00 32.82           H  
ATOM   4017  HH2 TRP B 269     118.638  83.685 161.051  1.00 32.96           H  
ATOM   4018  N   HIS B 270     125.744  84.655 164.571  1.00 24.92           N  
ATOM   4019  CA  HIS B 270     125.952  83.293 165.073  1.00 25.56           C  
ATOM   4020  C   HIS B 270     126.924  83.195 166.251  1.00 29.52           C  
ATOM   4021  O   HIS B 270     126.914  82.198 166.962  1.00 28.53           O  
ATOM   4022  CB  HIS B 270     126.401  82.397 163.914  1.00 33.36           C  
ATOM   4023  CG  HIS B 270     125.325  82.013 162.928  1.00 31.83           C  
ATOM   4024  ND1 HIS B 270     125.506  81.129 161.867  1.00 29.40           N  
ATOM   4025  CD2 HIS B 270     124.028  82.425 162.929  1.00 35.48           C  
ATOM   4026  CE1 HIS B 270     124.317  81.030 161.259  1.00 33.19           C  
ATOM   4027  NE2 HIS B 270     123.417  81.808 161.869  1.00 35.38           N  
ATOM   4028  H   HIS B 270     125.937  84.841 163.598  1.00 31.92           H  
ATOM   4029  HA  HIS B 270     125.005  82.907 165.450  1.00 30.98           H  
ATOM   4030  HB2 HIS B 270     127.207  82.893 163.372  1.00 32.35           H  
ATOM   4031  HB3 HIS B 270     126.799  81.468 164.323  1.00 32.15           H  
ATOM   4032  HD2 HIS B 270     123.568  83.113 163.623  1.00 32.91           H  
ATOM   4033  HE1 HIS B 270     124.114  80.420 160.391  1.00 31.72           H  
ATOM   4034  HE2 HIS B 270     122.452  81.910 161.590  1.00 32.18           H  
ATOM   4035  N   SER B 271     127.750  84.214 166.481  1.00 36.65           N  
ATOM   4036  CA  SER B 271     128.748  84.269 167.554  1.00 36.26           C  
ATOM   4037  C   SER B 271     128.323  85.085 168.792  1.00 35.14           C  
ATOM   4038  O   SER B 271     129.054  85.096 169.783  1.00 37.14           O  
ATOM   4039  CB  SER B 271     130.083  84.739 166.966  1.00 38.64           C  
ATOM   4040  OG  SER B 271     129.978  85.993 166.335  1.00 34.66           O  
ATOM   4041  H   SER B 271     127.680  85.019 165.874  1.00 35.69           H  
ATOM   4042  HA  SER B 271     128.916  83.256 167.919  1.00 35.96           H  
ATOM   4043  HB2 SER B 271     130.825  84.801 167.762  1.00 36.41           H  
ATOM   4044  HB3 SER B 271     130.431  84.007 166.236  1.00 36.50           H  
ATOM   4045  HG  SER B 271     129.706  85.862 165.423  1.00 35.95           H  
ATOM   4046  N   ALA B 272     127.147  85.724 168.801  1.00 37.95           N  
ATOM   4047  CA  ALA B 272     126.536  86.341 169.989  1.00 33.10           C  
ATOM   4048  C   ALA B 272     126.220  85.323 171.102  1.00 30.84           C  
ATOM   4049  O   ALA B 272     125.982  84.147 170.818  1.00 29.65           O  
ATOM   4050  CB  ALA B 272     125.254  87.042 169.545  1.00 33.55           C  
ATOM   4051  H   ALA B 272     126.590  85.698 167.959  1.00 34.92           H  
ATOM   4052  HA  ALA B 272     127.220  87.088 170.392  1.00 33.78           H  
ATOM   4053  HB1 ALA B 272     125.491  87.846 168.848  1.00 33.87           H  
ATOM   4054  HB2 ALA B 272     124.595  86.327 169.053  1.00 33.72           H  
ATOM   4055  HB3 ALA B 272     124.731  87.452 170.409  1.00 33.77           H  
ATOM   4056  N   LYS B 273     126.153  85.747 172.369  1.00 39.44           N  
ATOM   4057  CA  LYS B 273     125.713  84.880 173.480  1.00 41.37           C  
ATOM   4058  C   LYS B 273     124.225  84.524 173.344  1.00 29.96           C  
ATOM   4059  O   LYS B 273     123.455  85.396 172.937  1.00 37.21           O  
ATOM   4060  CB  LYS B 273     125.970  85.553 174.832  1.00 31.64           C  
ATOM   4061  CG  LYS B 273     127.454  85.871 175.093  1.00 27.89           C  
ATOM   4062  CD  LYS B 273     127.660  86.435 176.507  1.00 36.06           C  
ATOM   4063  CE  LYS B 273     127.641  85.313 177.558  1.00 42.34           C  
ATOM   4064  NZ  LYS B 273     127.092  85.766 178.859  1.00 41.59           N  
ATOM   4065  H   LYS B 273     126.317  86.723 172.567  1.00 35.92           H  
ATOM   4066  HA  LYS B 273     126.302  83.964 173.442  1.00 36.77           H  
ATOM   4067  HB2 LYS B 273     125.395  86.477 174.887  1.00 35.23           H  
ATOM   4068  HB3 LYS B 273     125.613  84.883 175.614  1.00 36.43           H  
ATOM   4069  HG2 LYS B 273     128.055  84.971 174.966  1.00 35.40           H  
ATOM   4070  HG3 LYS B 273     127.794  86.614 174.372  1.00 35.91           H  
ATOM   4071  HD2 LYS B 273     128.625  86.939 176.553  1.00 36.22           H  
ATOM   4072  HD3 LYS B 273     126.880  87.168 176.712  1.00 35.34           H  
ATOM   4073  HE2 LYS B 273     127.038  84.484 177.186  1.00 36.61           H  
ATOM   4074  HE3 LYS B 273     128.659  84.945 177.684  1.00 37.19           H  
ATOM   4075  HZ1 LYS B 273     126.091  85.882 178.791  1.00 36.79           H  
ATOM   4076  HZ2 LYS B 273     127.509  86.635 179.161  1.00 36.82           H  
ATOM   4077  HZ3 LYS B 273     127.250  85.074 179.578  1.00 36.71           H  
ATOM   4078  N   PRO B 274     123.773  83.300 173.683  1.00 17.94           N  
ATOM   4079  CA  PRO B 274     122.393  82.845 173.450  1.00 25.92           C  
ATOM   4080  C   PRO B 274     121.280  83.766 173.966  1.00 43.62           C  
ATOM   4081  O   PRO B 274     120.292  83.988 173.271  1.00 43.40           O  
ATOM   4082  CB  PRO B 274     122.302  81.484 174.130  1.00 34.88           C  
ATOM   4083  CG  PRO B 274     123.724  80.948 174.032  1.00 41.15           C  
ATOM   4084  CD  PRO B 274     124.579  82.201 174.197  1.00 38.42           C  
ATOM   4085  HA  PRO B 274     122.258  82.705 172.377  1.00 35.16           H  
ATOM   4086  HB2 PRO B 274     122.037  81.600 175.181  1.00 35.24           H  
ATOM   4087  HB3 PRO B 274     121.590  80.829 173.628  1.00 36.19           H  
ATOM   4088  HG2 PRO B 274     123.934  80.210 174.806  1.00 36.64           H  
ATOM   4089  HG3 PRO B 274     123.886  80.523 173.042  1.00 36.57           H  
ATOM   4090  HD2 PRO B 274     124.792  82.366 175.253  1.00 36.05           H  
ATOM   4091  HD3 PRO B 274     125.506  82.074 173.638  1.00 36.51           H  
ATOM   4092  N   GLU B 275     121.445  84.365 175.143  1.00 46.87           N  
ATOM   4093  CA  GLU B 275     120.515  85.354 175.705  1.00 38.02           C  
ATOM   4094  C   GLU B 275     120.302  86.588 174.802  1.00 35.00           C  
ATOM   4095  O   GLU B 275     119.233  87.200 174.825  1.00 41.81           O  
ATOM   4096  CB  GLU B 275     121.023  85.788 177.092  1.00 40.16           C  
ATOM   4097  CG  GLU B 275     122.482  86.266 177.153  1.00 42.61           C  
ATOM   4098  CD  GLU B 275     123.474  85.189 177.635  1.00 39.64           C  
ATOM   4099  OE1 GLU B 275     123.398  84.030 177.165  1.00 43.22           O  
ATOM   4100  OE2 GLU B 275     124.367  85.526 178.449  1.00 39.23           O  
ATOM   4101  H   GLU B 275     122.239  84.102 175.708  1.00 39.95           H  
ATOM   4102  HA  GLU B 275     119.540  84.886 175.838  1.00 39.22           H  
ATOM   4103  HB2 GLU B 275     120.386  86.603 177.437  1.00 39.92           H  
ATOM   4104  HB3 GLU B 275     120.884  84.968 177.796  1.00 39.66           H  
ATOM   4105  HG2 GLU B 275     122.805  86.595 176.165  1.00 40.55           H  
ATOM   4106  HG3 GLU B 275     122.527  87.118 177.831  1.00 39.97           H  
ATOM   4107  N   ASN B 276     121.298  86.939 173.985  1.00 25.27           N  
ATOM   4108  CA  ASN B 276     121.333  88.133 173.138  1.00 32.69           C  
ATOM   4109  C   ASN B 276     121.204  87.800 171.643  1.00 36.43           C  
ATOM   4110  O   ASN B 276     121.091  88.702 170.816  1.00 31.54           O  
ATOM   4111  CB  ASN B 276     122.643  88.896 173.419  1.00 34.15           C  
ATOM   4112  CG  ASN B 276     122.770  89.468 174.821  1.00 40.10           C  
ATOM   4113  OD1 ASN B 276     122.269  88.955 175.805  1.00 40.43           O  
ATOM   4114  ND2 ASN B 276     123.434  90.588 174.968  1.00 35.68           N  
ATOM   4115  H   ASN B 276     122.133  86.371 174.008  1.00 33.49           H  
ATOM   4116  HA  ASN B 276     120.496  88.786 173.387  1.00 34.85           H  
ATOM   4117  HB2 ASN B 276     123.499  88.244 173.240  1.00 34.95           H  
ATOM   4118  HB3 ASN B 276     122.703  89.724 172.714  1.00 33.63           H  
ATOM   4119 HD21 ASN B 276     123.825  91.072 174.173  1.00 34.79           H  
ATOM   4120 HD22 ASN B 276     123.505  90.972 175.899  1.00 34.19           H  
ATOM   4121  N   ARG B 277     121.236  86.514 171.276  1.00 43.34           N  
ATOM   4122  CA  ARG B 277     121.357  86.029 169.893  1.00 38.67           C  
ATOM   4123  C   ARG B 277     120.119  86.296 169.045  1.00 46.89           C  
ATOM   4124  O   ARG B 277     120.243  86.694 167.889  1.00 47.66           O  
ATOM   4125  CB  ARG B 277     121.739  84.544 169.947  1.00 39.10           C  
ATOM   4126  CG  ARG B 277     122.212  83.995 168.595  1.00 45.41           C  
ATOM   4127  CD  ARG B 277     123.057  82.727 168.762  1.00 45.38           C  
ATOM   4128  NE  ARG B 277     122.288  81.610 169.345  1.00 48.65           N  
ATOM   4129  CZ  ARG B 277     122.782  80.487 169.835  1.00 46.90           C  
ATOM   4130  NH1 ARG B 277     121.987  79.571 170.301  1.00 49.31           N  
ATOM   4131  NH2 ARG B 277     124.061  80.248 169.877  1.00 44.04           N  
ATOM   4132  H   ARG B 277     121.340  85.839 172.019  1.00 41.35           H  
ATOM   4133  HA  ARG B 277     122.171  86.575 169.415  1.00 40.75           H  
ATOM   4134  HB2 ARG B 277     122.565  84.436 170.650  1.00 41.25           H  
ATOM   4135  HB3 ARG B 277     120.900  83.952 170.312  1.00 41.80           H  
ATOM   4136  HG2 ARG B 277     121.353  83.788 167.957  1.00 42.94           H  
ATOM   4137  HG3 ARG B 277     122.835  84.745 168.108  1.00 42.34           H  
ATOM   4138  HD2 ARG B 277     123.429  82.432 167.781  1.00 41.30           H  
ATOM   4139  HD3 ARG B 277     123.914  82.963 169.394  1.00 42.36           H  
ATOM   4140  HE  ARG B 277     121.281  81.684 169.332  1.00 42.03           H  
ATOM   4141 HH11 ARG B 277     120.986  79.701 170.270  1.00 42.49           H  
ATOM   4142 HH12 ARG B 277     122.366  78.705 170.657  1.00 42.32           H  
ATOM   4143 HH21 ARG B 277     124.704  80.930 169.502  1.00 40.94           H  
ATOM   4144 HH22 ARG B 277     124.403  79.370 170.241  1.00 41.27           H  
ATOM   4145  N   ALA B 278     118.932  86.173 169.634  1.00 41.20           N  
ATOM   4146  CA  ALA B 278     117.662  86.505 168.992  1.00 30.03           C  
ATOM   4147  C   ALA B 278     117.525  88.009 168.701  1.00 26.02           C  
ATOM   4148  O   ALA B 278     117.154  88.402 167.597  1.00 32.40           O  
ATOM   4149  CB  ALA B 278     116.552  85.996 169.910  1.00 33.21           C  
ATOM   4150  H   ALA B 278     118.914  85.818 170.579  1.00 34.99           H  
ATOM   4151  HA  ALA B 278     117.593  85.974 168.042  1.00 33.27           H  
ATOM   4152  HB1 ALA B 278     116.657  84.921 170.056  1.00 33.84           H  
ATOM   4153  HB2 ALA B 278     116.594  86.496 170.877  1.00 33.45           H  
ATOM   4154  HB3 ALA B 278     115.582  86.192 169.453  1.00 33.44           H  
ATOM   4155  N   LYS B 279     117.881  88.865 169.663  1.00 14.85           N  
ATOM   4156  CA  LYS B 279     117.854  90.331 169.524  1.00 24.50           C  
ATOM   4157  C   LYS B 279     118.845  90.831 168.474  1.00 29.19           C  
ATOM   4158  O   LYS B 279     118.495  91.677 167.655  1.00 33.27           O  
ATOM   4159  CB  LYS B 279     118.141  90.991 170.884  1.00 27.06           C  
ATOM   4160  CG  LYS B 279     117.180  90.576 172.012  1.00 32.74           C  
ATOM   4161  CD  LYS B 279     115.715  90.938 171.729  1.00 28.38           C  
ATOM   4162  CE  LYS B 279     114.853  90.606 172.952  1.00 31.66           C  
ATOM   4163  NZ  LYS B 279     113.430  90.960 172.731  1.00 27.35           N  
ATOM   4164  H   LYS B 279     118.173  88.474 170.547  1.00 28.62           H  
ATOM   4165  HA  LYS B 279     116.867  90.642 169.182  1.00 29.32           H  
ATOM   4166  HB2 LYS B 279     119.155  90.745 171.197  1.00 29.04           H  
ATOM   4167  HB3 LYS B 279     118.088  92.074 170.767  1.00 28.60           H  
ATOM   4168  HG2 LYS B 279     117.257  89.503 172.190  1.00 30.57           H  
ATOM   4169  HG3 LYS B 279     117.493  91.087 172.922  1.00 30.06           H  
ATOM   4170  HD2 LYS B 279     115.644  92.004 171.512  1.00 28.29           H  
ATOM   4171  HD3 LYS B 279     115.356  90.371 170.870  1.00 28.56           H  
ATOM   4172  HE2 LYS B 279     114.944  89.541 173.165  1.00 30.24           H  
ATOM   4173  HE3 LYS B 279     115.242  91.153 173.811  1.00 29.20           H  
ATOM   4174  HZ1 LYS B 279     113.325  91.947 172.547  1.00 28.43           H  
ATOM   4175  HZ2 LYS B 279     113.045  90.453 171.947  1.00 28.79           H  
ATOM   4176  HZ3 LYS B 279     112.873  90.739 173.544  1.00 29.37           H  
ATOM   4177  N   VAL B 280     120.063  90.273 168.468  1.00 38.26           N  
ATOM   4178  CA  VAL B 280     121.123  90.593 167.493  1.00 39.22           C  
ATOM   4179  C   VAL B 280     120.775  90.133 166.080  1.00 36.79           C  
ATOM   4180  O   VAL B 280     121.045  90.861 165.128  1.00 27.90           O  
ATOM   4181  CB  VAL B 280     122.477  90.035 167.962  1.00 29.70           C  
ATOM   4182  CG1 VAL B 280     123.582  90.153 166.907  1.00 28.60           C  
ATOM   4183  CG2 VAL B 280     122.962  90.820 169.180  1.00 33.67           C  
ATOM   4184  H   VAL B 280     120.286  89.634 169.217  1.00 33.46           H  
ATOM   4185  HA  VAL B 280     121.224  91.677 167.439  1.00 33.28           H  
ATOM   4186  HB  VAL B 280     122.365  88.985 168.232  1.00 31.90           H  
ATOM   4187 HG11 VAL B 280     123.674  91.188 166.575  1.00 32.12           H  
ATOM   4188 HG12 VAL B 280     124.534  89.824 167.324  1.00 33.01           H  
ATOM   4189 HG13 VAL B 280     123.352  89.522 166.049  1.00 32.28           H  
ATOM   4190 HG21 VAL B 280     123.160  91.857 168.906  1.00 33.56           H  
ATOM   4191 HG22 VAL B 280     122.217  90.805 169.975  1.00 32.92           H  
ATOM   4192 HG23 VAL B 280     123.879  90.365 169.554  1.00 32.79           H  
ATOM   4193  N   GLY B 281     120.114  88.985 165.921  1.00 28.00           N  
ATOM   4194  CA  GLY B 281     119.724  88.461 164.614  1.00 24.06           C  
ATOM   4195  C   GLY B 281     118.958  89.451 163.744  1.00 31.72           C  
ATOM   4196  O   GLY B 281     119.329  89.672 162.597  1.00 34.59           O  
ATOM   4197  H   GLY B 281     119.952  88.401 166.729  1.00 31.42           H  
ATOM   4198  HA2 GLY B 281     120.618  88.155 164.071  1.00 30.67           H  
ATOM   4199  HA3 GLY B 281     119.096  87.582 164.759  1.00 30.22           H  
ATOM   4200  N   GLY B 282     117.937  90.113 164.283  1.00 36.44           N  
ATOM   4201  CA  GLY B 282     117.117  91.073 163.539  1.00 24.92           C  
ATOM   4202  C   GLY B 282     117.880  92.310 163.063  1.00 18.83           C  
ATOM   4203  O   GLY B 282     117.642  92.786 161.952  1.00 18.85           O  
ATOM   4204  H   GLY B 282     117.680  89.897 165.235  1.00 28.93           H  
ATOM   4205  HA2 GLY B 282     116.683  90.580 162.669  1.00 26.71           H  
ATOM   4206  HA3 GLY B 282     116.304  91.409 164.181  1.00 26.71           H  
ATOM   4207  N   ILE B 283     118.842  92.797 163.849  1.00 29.10           N  
ATOM   4208  CA  ILE B 283     119.752  93.877 163.447  1.00 31.59           C  
ATOM   4209  C   ILE B 283     120.598  93.409 162.261  1.00 36.87           C  
ATOM   4210  O   ILE B 283     120.703  94.109 161.257  1.00 35.27           O  
ATOM   4211  CB  ILE B 283     120.643  94.323 164.629  1.00 26.43           C  
ATOM   4212  CG1 ILE B 283     119.804  94.835 165.818  1.00 30.93           C  
ATOM   4213  CG2 ILE B 283     121.633  95.410 164.179  1.00 32.36           C  
ATOM   4214  CD1 ILE B 283     120.608  95.020 167.109  1.00 33.86           C  
ATOM   4215  H   ILE B 283     119.000  92.346 164.738  1.00 31.56           H  
ATOM   4216  HA  ILE B 283     119.165  94.734 163.120  1.00 31.85           H  
ATOM   4217  HB  ILE B 283     121.224  93.466 164.968  1.00 30.61           H  
ATOM   4218 HG12 ILE B 283     119.331  95.781 165.551  1.00 31.82           H  
ATOM   4219 HG13 ILE B 283     119.013  94.120 166.041  1.00 31.65           H  
ATOM   4220 HG21 ILE B 283     122.277  95.708 165.007  1.00 32.17           H  
ATOM   4221 HG22 ILE B 283     122.284  95.039 163.388  1.00 32.17           H  
ATOM   4222 HG23 ILE B 283     121.092  96.284 163.816  1.00 32.24           H  
ATOM   4223 HD11 ILE B 283     121.313  95.845 167.007  1.00 31.71           H  
ATOM   4224 HD12 ILE B 283     119.925  95.252 167.926  1.00 31.46           H  
ATOM   4225 HD13 ILE B 283     121.148  94.105 167.347  1.00 32.84           H  
ATOM   4226  N   MET B 284     121.152  92.195 162.337  1.00 42.22           N  
ATOM   4227  CA  MET B 284     122.034  91.660 161.304  1.00 36.03           C  
ATOM   4228  C   MET B 284     121.312  91.260 160.023  1.00 36.37           C  
ATOM   4229  O   MET B 284     121.830  91.543 158.949  1.00 37.35           O  
ATOM   4230  CB  MET B 284     122.863  90.494 161.836  1.00 32.00           C  
ATOM   4231  CG  MET B 284     123.758  90.866 163.017  1.00 37.34           C  
ATOM   4232  SD  MET B 284     124.428  92.552 163.097  1.00 41.01           S  
ATOM   4233  CE  MET B 284     125.531  92.662 161.686  1.00 40.22           C  
ATOM   4234  H   MET B 284     121.033  91.667 163.190  1.00 35.22           H  
ATOM   4235  HA  MET B 284     122.723  92.453 161.012  1.00 36.04           H  
ATOM   4236  HB2 MET B 284     122.206  89.676 162.131  1.00 34.54           H  
ATOM   4237  HB3 MET B 284     123.501  90.135 161.029  1.00 35.81           H  
ATOM   4238  HG2 MET B 284     123.178  90.718 163.927  1.00 35.98           H  
ATOM   4239  HG3 MET B 284     124.588  90.161 163.057  1.00 36.90           H  
ATOM   4240  HE1 MET B 284     125.971  93.659 161.655  1.00 37.10           H  
ATOM   4241  HE2 MET B 284     126.325  91.923 161.789  1.00 36.70           H  
ATOM   4242  HE3 MET B 284     124.974  92.488 160.766  1.00 36.68           H  
ATOM   4243  N   ILE B 285     120.112  90.687 160.093  1.00 32.50           N  
ATOM   4244  CA  ILE B 285     119.279  90.405 158.920  1.00 28.00           C  
ATOM   4245  C   ILE B 285     118.913  91.715 158.216  1.00 29.81           C  
ATOM   4246  O   ILE B 285     119.088  91.830 157.009  1.00 33.73           O  
ATOM   4247  CB  ILE B 285     118.039  89.581 159.321  1.00 28.02           C  
ATOM   4248  CG1 ILE B 285     118.427  88.178 159.815  1.00 29.76           C  
ATOM   4249  CG2 ILE B 285     117.051  89.440 158.153  1.00 33.39           C  
ATOM   4250  CD1 ILE B 285     117.344  87.537 160.685  1.00 31.80           C  
ATOM   4251  H   ILE B 285     119.763  90.427 161.005  1.00 31.85           H  
ATOM   4252  HA  ILE B 285     119.858  89.813 158.212  1.00 30.97           H  
ATOM   4253  HB  ILE B 285     117.533  90.110 160.129  1.00 31.12           H  
ATOM   4254 HG12 ILE B 285     118.639  87.530 158.964  1.00 30.88           H  
ATOM   4255 HG13 ILE B 285     119.336  88.230 160.415  1.00 31.09           H  
ATOM   4256 HG21 ILE B 285     117.542  88.970 157.301  1.00 31.78           H  
ATOM   4257 HG22 ILE B 285     116.195  88.832 158.446  1.00 31.59           H  
ATOM   4258 HG23 ILE B 285     116.668  90.415 157.851  1.00 31.18           H  
ATOM   4259 HD11 ILE B 285     116.446  87.343 160.100  1.00 31.36           H  
ATOM   4260 HD12 ILE B 285     117.713  86.589 161.078  1.00 30.92           H  
ATOM   4261 HD13 ILE B 285     117.099  88.191 161.521  1.00 31.28           H  
ATOM   4262  N   SER B 286     118.314  92.604 158.982  1.00 27.48           N  
ATOM   4263  CA  SER B 286     117.969  93.927 158.468  1.00 21.06           C  
ATOM   4264  C   SER B 286     119.208  94.434 157.771  1.00 27.86           C  
ATOM   4265  O   SER B 286     119.061  94.740 156.644  1.00 30.40           O  
ATOM   4266  CB  SER B 286     117.526  94.844 159.565  1.00 36.70           C  
ATOM   4267  OG  SER B 286     116.237  94.484 160.039  1.00 43.37           O  
ATOM   4268  H   SER B 286     118.102  92.453 159.847  1.00 31.60           H  
ATOM   4269  HA  SER B 286     117.241  93.833 157.806  1.00 30.42           H  
ATOM   4270  HB2 SER B 286     118.169  94.803 160.298  1.00 32.52           H  
ATOM   4271  HB3 SER B 286     117.505  95.759 159.229  1.00 32.54           H  
ATOM   4272  HG  SER B 286     116.308  93.774 160.496  1.00 33.41           H  
ATOM   4273  N   ALA B 287     120.367  94.433 158.421  1.00 37.32           N  
ATOM   4274  CA  ALA B 287     121.612  95.012 157.873  1.00 40.95           C  
ATOM   4275  C   ALA B 287     122.127  94.225 156.671  1.00 37.20           C  
ATOM   4276  O   ALA B 287     122.652  94.911 155.848  1.00 37.72           O  
ATOM   4277  CB  ALA B 287     122.607  95.066 158.975  1.00 39.78           C  
ATOM   4278  H   ALA B 287     120.468  94.056 159.233  1.00 36.23           H  
ATOM   4279  HA  ALA B 287     121.413  95.940 157.570  1.00 37.15           H  
ATOM   4280  HB1 ALA B 287     122.177  95.368 159.787  1.00 37.94           H  
ATOM   4281  HB2 ALA B 287     122.990  94.184 159.118  1.00 37.40           H  
ATOM   4282  HB3 ALA B 287     123.310  95.694 158.748  1.00 36.83           H  
ATOM   4283  N   ALA B 288     121.942  92.908 156.566  1.00 30.93           N  
ATOM   4284  CA  ALA B 288     122.381  92.033 155.453  1.00 28.14           C  
ATOM   4285  C   ALA B 288     121.517  92.222 154.226  1.00 28.85           C  
ATOM   4286  O   ALA B 288     122.030  91.919 153.156  1.00 37.80           O  
ATOM   4287  CB  ALA B 288     122.310  90.643 155.925  1.00 34.90           C  
ATOM   4288  H   ALA B 288     121.494  92.450 157.200  1.00 33.97           H  
ATOM   4289  HA  ALA B 288     123.297  92.240 155.192  1.00 33.61           H  
ATOM   4290  HB1 ALA B 288     122.535  90.040 155.197  1.00 33.85           H  
ATOM   4291  HB2 ALA B 288     122.939  90.514 156.654  1.00 34.43           H  
ATOM   4292  HB3 ALA B 288     121.410  90.451 156.237  1.00 33.25           H  
ATOM   4293  N   LEU B 289     120.236  92.492 154.392  1.00 37.15           N  
ATOM   4294  CA  LEU B 289     119.291  92.819 153.314  1.00 34.42           C  
ATOM   4295  C   LEU B 289     119.485  94.237 152.779  1.00 28.82           C  
ATOM   4296  O   LEU B 289     119.408  94.446 151.575  1.00 32.30           O  
ATOM   4297  CB  LEU B 289     117.855  92.613 153.810  1.00 24.81           C  
ATOM   4298  CG  LEU B 289     117.296  91.200 153.611  1.00 28.95           C  
ATOM   4299  CD1 LEU B 289     118.180  90.075 154.146  1.00 34.23           C  
ATOM   4300  CD2 LEU B 289     115.949  91.101 154.317  1.00 33.03           C  
ATOM   4301  H   LEU B 289     119.858  92.260 155.300  1.00 33.50           H  
ATOM   4302  HA  LEU B 289     119.463  92.148 152.472  1.00 32.60           H  
ATOM   4303  HB2 LEU B 289     117.791  92.890 154.862  1.00 31.43           H  
ATOM   4304  HB3 LEU B 289     117.200  93.289 153.261  1.00 31.90           H  
ATOM   4305  HG  LEU B 289     117.144  91.035 152.544  1.00 32.76           H  
ATOM   4306 HD11 LEU B 289     117.689  89.116 153.981  1.00 33.10           H  
ATOM   4307 HD12 LEU B 289     119.134  90.063 153.620  1.00 32.64           H  
ATOM   4308 HD13 LEU B 289     118.351  90.204 155.215  1.00 32.52           H  
ATOM   4309 HD21 LEU B 289     115.507  90.123 154.131  1.00 32.83           H  
ATOM   4310 HD22 LEU B 289     116.078  91.240 155.390  1.00 31.95           H  
ATOM   4311 HD23 LEU B 289     115.276  91.868 153.932  1.00 32.96           H  
ATOM   4312  N   THR B 290     119.829  95.200 153.633  1.00 30.96           N  
ATOM   4313  CA  THR B 290     120.191  96.555 153.189  1.00 28.16           C  
ATOM   4314  C   THR B 290     121.436  96.536 152.300  1.00 39.13           C  
ATOM   4315  O   THR B 290     121.430  97.111 151.215  1.00 42.71           O  
ATOM   4316  CB  THR B 290     120.389  97.488 154.389  1.00 40.19           C  
ATOM   4317  OG1 THR B 290     119.199  97.564 155.136  1.00 45.86           O  
ATOM   4318  CG2 THR B 290     120.746  98.912 153.986  1.00 42.02           C  
ATOM   4319  H   THR B 290     119.832  94.983 154.619  1.00 37.06           H  
ATOM   4320  HA  THR B 290     119.376  96.956 152.588  1.00 36.57           H  
ATOM   4321  HB  THR B 290     121.180  97.098 155.028  1.00 37.80           H  
ATOM   4322  HG1 THR B 290     119.115  96.746 155.631  1.00 38.57           H  
ATOM   4323 HG21 THR B 290     120.006  99.301 153.287  1.00 39.13           H  
ATOM   4324 HG22 THR B 290     120.778  99.548 154.870  1.00 38.15           H  
ATOM   4325 HG23 THR B 290     121.730  98.925 153.517  1.00 38.26           H  
ATOM   4326  N   SER B 291     122.483  95.800 152.688  1.00 45.35           N  
ATOM   4327  CA  SER B 291     123.695  95.665 151.865  1.00 40.30           C  
ATOM   4328  C   SER B 291     123.413  94.929 150.559  1.00 36.86           C  
ATOM   4329  O   SER B 291     123.800  95.391 149.493  1.00 41.84           O  
ATOM   4330  CB  SER B 291     124.805  94.937 152.622  1.00 36.00           C  
ATOM   4331  OG  SER B 291     125.071  95.562 153.859  1.00 42.83           O  
ATOM   4332  H   SER B 291     122.436  95.316 153.573  1.00 39.57           H  
ATOM   4333  HA  SER B 291     124.062  96.660 151.613  1.00 40.07           H  
ATOM   4334  HB2 SER B 291     124.507  93.904 152.804  1.00 39.01           H  
ATOM   4335  HB3 SER B 291     125.713  94.942 152.019  1.00 39.43           H  
ATOM   4336  HG  SER B 291     124.318  95.445 154.442  1.00 40.38           H  
ATOM   4337  N   PHE B 292     122.691  93.815 150.620  1.00 29.90           N  
ATOM   4338  CA  PHE B 292     122.374  92.991 149.465  1.00 23.84           C  
ATOM   4339  C   PHE B 292     121.502  93.709 148.440  1.00 34.10           C  
ATOM   4340  O   PHE B 292     121.811  93.667 147.257  1.00 39.89           O  
ATOM   4341  CB  PHE B 292     121.711  91.705 149.950  1.00 30.96           C  
ATOM   4342  CG  PHE B 292     121.314  90.760 148.842  1.00 36.34           C  
ATOM   4343  CD1 PHE B 292     122.303  90.082 148.110  1.00 36.13           C  
ATOM   4344  CD2 PHE B 292     119.960  90.544 148.540  1.00 35.03           C  
ATOM   4345  CE1 PHE B 292     121.949  89.195 147.084  1.00 35.49           C  
ATOM   4346  CE2 PHE B 292     119.605  89.662 147.509  1.00 36.50           C  
ATOM   4347  CZ  PHE B 292     120.597  88.989 146.777  1.00 38.66           C  
ATOM   4348  H   PHE B 292     122.392  93.485 151.527  1.00 35.40           H  
ATOM   4349  HA  PHE B 292     123.304  92.727 148.962  1.00 33.75           H  
ATOM   4350  HB2 PHE B 292     122.398  91.182 150.615  1.00 34.56           H  
ATOM   4351  HB3 PHE B 292     120.825  91.960 150.531  1.00 33.86           H  
ATOM   4352  HD1 PHE B 292     123.345  90.246 148.339  1.00 35.34           H  
ATOM   4353  HD2 PHE B 292     119.188  91.051 149.100  1.00 34.61           H  
ATOM   4354  HE1 PHE B 292     122.716  88.681 146.524  1.00 34.97           H  
ATOM   4355  HE2 PHE B 292     118.563  89.497 147.278  1.00 34.99           H  
ATOM   4356  HZ  PHE B 292     120.319  88.312 145.982  1.00 35.70           H  
ATOM   4357  N   LEU B 293     120.426  94.386 148.853  1.00 35.01           N  
ATOM   4358  CA  LEU B 293     119.478  94.993 147.916  1.00 32.55           C  
ATOM   4359  C   LEU B 293     119.969  96.324 147.350  1.00 32.96           C  
ATOM   4360  O   LEU B 293     119.897  96.524 146.138  1.00 38.42           O  
ATOM   4361  CB  LEU B 293     118.098  95.128 148.574  1.00 28.35           C  
ATOM   4362  CG  LEU B 293     117.432  93.791 148.933  1.00 25.49           C  
ATOM   4363  CD1 LEU B 293     116.130  94.044 149.679  1.00 31.48           C  
ATOM   4364  CD2 LEU B 293     117.121  92.942 147.707  1.00 31.26           C  
ATOM   4365  H   LEU B 293     120.202  94.396 149.838  1.00 33.56           H  
ATOM   4366  HA  LEU B 293     119.370  94.332 147.056  1.00 32.98           H  
ATOM   4367  HB2 LEU B 293     118.198  95.728 149.479  1.00 32.49           H  
ATOM   4368  HB3 LEU B 293     117.440  95.667 147.892  1.00 32.29           H  
ATOM   4369  HG  LEU B 293     118.087  93.218 149.589  1.00 32.17           H  
ATOM   4370 HD11 LEU B 293     115.678  93.094 149.965  1.00 32.72           H  
ATOM   4371 HD12 LEU B 293     116.333  94.617 150.584  1.00 32.74           H  
ATOM   4372 HD13 LEU B 293     115.437  94.599 149.047  1.00 32.74           H  
ATOM   4373 HD21 LEU B 293     116.574  92.049 148.009  1.00 32.86           H  
ATOM   4374 HD22 LEU B 293     116.517  93.510 147.000  1.00 32.42           H  
ATOM   4375 HD23 LEU B 293     118.045  92.624 147.225  1.00 33.08           H  
ATOM   4376  N   THR B 294     120.461  97.155 148.260  1.00 33.38           N  
ATOM   4377  CA  THR B 294     120.827  98.530 147.941  1.00 34.23           C  
ATOM   4378  C   THR B 294     122.260  98.964 147.951  1.00 36.64           C  
ATOM   4379  O   THR B 294     122.562 100.039 147.483  1.00 36.61           O  
ATOM   4380  CB  THR B 294     120.021  99.447 148.922  1.00 42.85           C  
ATOM   4381  OG1 THR B 294     120.245 100.813 148.573  1.00 43.13           O  
ATOM   4382  CG2 THR B 294     120.359  99.321 150.342  1.00 43.70           C  
ATOM   4383  H   THR B 294     120.603  96.955 149.088  1.00 37.69           H  
ATOM   4384  HA  THR B 294     120.492  98.729 147.044  1.00 38.11           H  
ATOM   4385  HB  THR B 294     119.079  99.247 148.822  1.00 39.41           H  
ATOM   4386  HG1 THR B 294     120.873 101.107 149.005  1.00 39.24           H  
ATOM   4387 HG21 THR B 294     121.285  99.185 150.436  1.00 39.26           H  
ATOM   4388 HG22 THR B 294     120.140 100.138 150.795  1.00 39.57           H  
ATOM   4389 HG23 THR B 294     119.840  98.620 150.736  1.00 39.53           H  
ATOM   4390  N   GLY B 295     123.126  98.130 148.444  1.00 43.66           N  
ATOM   4391  CA  GLY B 295     124.562  98.380 148.527  1.00 45.13           C  
ATOM   4392  C   GLY B 295     124.963  99.434 149.556  1.00 45.12           C  
ATOM   4393  O   GLY B 295     126.077  99.942 149.488  1.00 48.99           O  
ATOM   4394  H   GLY B 295     122.768  97.283 148.860  1.00 42.71           H  
ATOM   4395  HA2 GLY B 295     125.067  97.450 148.790  1.00 43.63           H  
ATOM   4396  HA3 GLY B 295     124.931  98.695 147.550  1.00 43.92           H  
ATOM   4397  N   ILE B 296     124.086  99.803 150.488  1.00 43.57           N  
ATOM   4398  CA  ILE B 296     124.445 100.617 151.653  1.00 43.20           C  
ATOM   4399  C   ILE B 296     125.009  99.693 152.733  1.00 45.44           C  
ATOM   4400  O   ILE B 296     124.336  98.769 153.175  1.00 46.18           O  
ATOM   4401  CB  ILE B 296     123.235 101.447 152.126  1.00 46.26           C  
ATOM   4402  CG1 ILE B 296     122.762 102.447 151.055  1.00 46.87           C  
ATOM   4403  CG2 ILE B 296     123.516 102.173 153.446  1.00 44.80           C  
ATOM   4404  CD1 ILE B 296     123.813 103.454 150.580  1.00 48.49           C  
ATOM   4405  H   ILE B 296     123.169  99.379 150.475  1.00 44.76           H  
ATOM   4406  HA  ILE B 296     125.239 101.311 151.379  1.00 45.17           H  
ATOM   4407  HB  ILE B 296     122.406 100.763 152.308  1.00 45.13           H  
ATOM   4408 HG12 ILE B 296     122.406 101.892 150.186  1.00 45.24           H  
ATOM   4409 HG13 ILE B 296     121.911 103.002 151.450  1.00 45.03           H  
ATOM   4410 HG21 ILE B 296     124.411 102.790 153.361  1.00 45.27           H  
ATOM   4411 HG22 ILE B 296     122.669 102.808 153.706  1.00 45.28           H  
ATOM   4412 HG23 ILE B 296     123.654 101.452 154.252  1.00 45.41           H  
ATOM   4413 HD11 ILE B 296     123.349 104.161 149.893  1.00 45.82           H  
ATOM   4414 HD12 ILE B 296     124.216 104.014 151.423  1.00 46.17           H  
ATOM   4415 HD13 ILE B 296     124.620 102.944 150.055  1.00 45.22           H  
ATOM   4416  N   THR B 297     126.257  99.908 153.136  1.00 45.73           N  
ATOM   4417  CA  THR B 297     127.043  98.955 153.937  1.00 41.38           C  
ATOM   4418  C   THR B 297     127.280  99.389 155.375  1.00 46.40           C  
ATOM   4419  O   THR B 297     127.650  98.570 156.211  1.00 50.41           O  
ATOM   4420  CB  THR B 297     128.404  98.725 153.288  1.00 45.29           C  
ATOM   4421  OG1 THR B 297     129.063  99.943 153.077  1.00 48.08           O  
ATOM   4422  CG2 THR B 297     128.295  98.002 151.955  1.00 47.05           C  
ATOM   4423  H   THR B 297     126.753 100.706 152.765  1.00 45.60           H  
ATOM   4424  HA  THR B 297     126.528  97.996 153.979  1.00 44.96           H  
ATOM   4425  HB  THR B 297     129.012  98.113 153.954  1.00 45.10           H  
ATOM   4426  HG1 THR B 297     129.600 100.074 153.862  1.00 45.72           H  
ATOM   4427 HG21 THR B 297     127.769  98.620 151.228  1.00 44.96           H  
ATOM   4428 HG22 THR B 297     129.304  97.792 151.599  1.00 45.18           H  
ATOM   4429 HG23 THR B 297     127.761  97.061 152.088  1.00 45.35           H  
ATOM   4430  N   GLU B 298     127.048 100.588 155.827  1.00 48.44           N  
ATOM   4431  CA  GLU B 298     127.347 100.996 157.212  1.00 45.34           C  
ATOM   4432  C   GLU B 298     126.588 100.344 158.328  1.00 44.34           C  
ATOM   4433  O   GLU B 298     127.101 100.187 159.369  1.00 47.80           O  
ATOM   4434  CB  GLU B 298     127.176 102.469 157.357  1.00 44.26           C  
ATOM   4435  CG  GLU B 298     128.291 103.285 156.774  1.00 47.62           C  
ATOM   4436  CD  GLU B 298     127.960 103.793 155.409  1.00 50.47           C  
ATOM   4437  OE1 GLU B 298     127.150 103.159 154.722  1.00 49.96           O  
ATOM   4438  OE2 GLU B 298     128.523 104.824 155.017  1.00 53.99           O  
ATOM   4439  H   GLU B 298     126.702 101.220 155.358  1.00 47.37           H  
ATOM   4440  HA  GLU B 298     128.293 100.808 157.379  1.00 47.15           H  
ATOM   4441  HB2 GLU B 298     126.339 102.732 156.949  1.00 46.97           H  
ATOM   4442  HB3 GLU B 298     127.148 102.667 158.306  1.00 47.01           H  
ATOM   4443  HG2 GLU B 298     128.449 104.054 157.343  1.00 47.36           H  
ATOM   4444  HG3 GLU B 298     129.090 102.738 156.715  1.00 47.26           H  
ATOM   4445  N   PRO B 299     125.346  99.978 158.134  1.00 43.30           N  
ATOM   4446  CA  PRO B 299     124.760  99.268 159.267  1.00 40.47           C  
ATOM   4447  C   PRO B 299     125.418  97.922 159.590  1.00 40.75           C  
ATOM   4448  O   PRO B 299     125.336  97.486 160.735  1.00 44.44           O  
ATOM   4449  CB  PRO B 299     123.266  99.136 158.957  1.00 41.53           C  
ATOM   4450  CG  PRO B 299     123.172  99.311 157.451  1.00 43.56           C  
ATOM   4451  CD  PRO B 299     124.327 100.247 157.131  1.00 45.99           C  
ATOM   4452  HA  PRO B 299     124.860  99.892 160.156  1.00 43.14           H  
ATOM   4453  HB2 PRO B 299     122.856  98.178 159.276  1.00 42.50           H  
ATOM   4454  HB3 PRO B 299     122.729  99.949 159.444  1.00 42.90           H  
ATOM   4455  HG2 PRO B 299     123.337  98.352 156.961  1.00 42.98           H  
ATOM   4456  HG3 PRO B 299     122.214  99.736 157.151  1.00 42.66           H  
ATOM   4457  HD2 PRO B 299     124.671 100.046 156.117  1.00 43.68           H  
ATOM   4458  HD3 PRO B 299     123.998 101.283 157.217  1.00 43.81           H  
ATOM   4459  N   ILE B 300     126.093  97.267 158.632  1.00 45.10           N  
ATOM   4460  CA  ILE B 300     126.953  96.101 158.902  1.00 39.36           C  
ATOM   4461  C   ILE B 300     128.354  96.547 159.312  1.00 40.32           C  
ATOM   4462  O   ILE B 300     128.831  96.101 160.346  1.00 46.31           O  
ATOM   4463  CB  ILE B 300     126.912  95.040 157.772  1.00 38.42           C  
ATOM   4464  CG1 ILE B 300     125.532  94.394 157.553  1.00 41.68           C  
ATOM   4465  CG2 ILE B 300     127.902  93.887 157.944  1.00 42.51           C  
ATOM   4466  CD1 ILE B 300     125.416  93.552 156.283  1.00 41.98           C  
ATOM   4467  H   ILE B 300     126.160  97.700 157.723  1.00 42.73           H  
ATOM   4468  HA  ILE B 300     126.552  95.592 159.779  1.00 41.44           H  
ATOM   4469  HB  ILE B 300     127.184  95.548 156.847  1.00 40.80           H  
ATOM   4470 HG12 ILE B 300     125.325  93.735 158.395  1.00 41.50           H  
ATOM   4471 HG13 ILE B 300     124.757  95.161 157.539  1.00 41.29           H  
ATOM   4472 HG21 ILE B 300     127.877  93.256 157.055  1.00 41.97           H  
ATOM   4473 HG22 ILE B 300     128.919  94.264 158.044  1.00 42.04           H  
ATOM   4474 HG23 ILE B 300     127.637  93.285 158.813  1.00 42.05           H  
ATOM   4475 HD11 ILE B 300     124.477  92.998 156.309  1.00 40.74           H  
ATOM   4476 HD12 ILE B 300     125.424  94.177 155.391  1.00 40.98           H  
ATOM   4477 HD13 ILE B 300     126.252  92.854 156.234  1.00 40.92           H  
ATOM   4478  N   GLU B 301     128.999  97.467 158.598  1.00 44.62           N  
ATOM   4479  CA  GLU B 301     130.357  97.920 158.936  1.00 46.99           C  
ATOM   4480  C   GLU B 301     130.443  98.517 160.345  1.00 50.23           C  
ATOM   4481  O   GLU B 301     131.193  98.020 161.183  1.00 50.18           O  
ATOM   4482  CB  GLU B 301     130.865  98.900 157.869  1.00 46.49           C  
ATOM   4483  CG  GLU B 301     131.289  98.144 156.602  1.00 48.54           C  
ATOM   4484  CD  GLU B 301     131.524  99.055 155.388  1.00 52.96           C  
ATOM   4485  OE1 GLU B 301     130.694  99.946 155.108  1.00 53.53           O  
ATOM   4486  OE2 GLU B 301     132.490  98.821 154.620  1.00 53.42           O  
ATOM   4487  H   GLU B 301     128.555  97.848 157.775  1.00 46.93           H  
ATOM   4488  HA  GLU B 301     131.024  97.058 158.941  1.00 47.51           H  
ATOM   4489  HB2 GLU B 301     130.077  99.619 157.646  1.00 47.52           H  
ATOM   4490  HB3 GLU B 301     131.727  99.443 158.256  1.00 47.76           H  
ATOM   4491  HG2 GLU B 301     132.190  97.573 156.824  1.00 48.04           H  
ATOM   4492  HG3 GLU B 301     130.508  97.430 156.340  1.00 47.79           H  
ATOM   4493  N   PHE B 302     129.608  99.502 160.671  1.00 47.16           N  
ATOM   4494  CA  PHE B 302     129.603 100.166 161.977  1.00 44.81           C  
ATOM   4495  C   PHE B 302     129.223  99.223 163.131  1.00 42.99           C  
ATOM   4496  O   PHE B 302     129.477  99.552 164.283  1.00 50.56           O  
ATOM   4497  CB  PHE B 302     128.691 101.401 161.943  1.00 44.75           C  
ATOM   4498  CG  PHE B 302     129.274 102.651 161.304  1.00 43.78           C  
ATOM   4499  CD2 PHE B 302     129.446 103.809 162.081  1.00 47.11           C  
ATOM   4500  CD1 PHE B 302     129.629 102.686 159.946  1.00 41.39           C  
ATOM   4501  CE2 PHE B 302     129.979 104.979 161.514  1.00 48.01           C  
ATOM   4502  CE1 PHE B 302     130.177 103.847 159.380  1.00 45.86           C  
ATOM   4503  CZ  PHE B 302     130.354 104.994 160.162  1.00 48.24           C  
ATOM   4504  H   PHE B 302     128.926  99.803 159.989  1.00 46.08           H  
ATOM   4505  HA  PHE B 302     130.615 100.511 162.187  1.00 46.12           H  
ATOM   4506  HB2 PHE B 302     127.748 101.152 161.457  1.00 45.59           H  
ATOM   4507  HB3 PHE B 302     128.436 101.653 162.973  1.00 46.30           H  
ATOM   4508  HD2 PHE B 302     129.166 103.808 163.124  1.00 46.02           H  
ATOM   4509  HD1 PHE B 302     129.492 101.812 159.327  1.00 45.37           H  
ATOM   4510  HE2 PHE B 302     130.110 105.862 162.120  1.00 46.26           H  
ATOM   4511  HE1 PHE B 302     130.462 103.861 158.339  1.00 46.40           H  
ATOM   4512  HZ  PHE B 302     130.776 105.887 159.725  1.00 46.28           H  
ATOM   4513  N   SER B 303     128.665  98.038 162.869  1.00 38.48           N  
ATOM   4514  CA  SER B 303     128.354  97.062 163.916  1.00 43.65           C  
ATOM   4515  C   SER B 303     129.592  96.420 164.555  1.00 47.37           C  
ATOM   4516  O   SER B 303     129.531  96.058 165.725  1.00 47.11           O  
ATOM   4517  CB  SER B 303     127.407  95.977 163.397  1.00 40.24           C  
ATOM   4518  OG  SER B 303     128.084  95.015 162.616  1.00 44.59           O  
ATOM   4519  H   SER B 303     128.509  97.786 161.903  1.00 43.34           H  
ATOM   4520  HA  SER B 303     127.824  97.586 164.711  1.00 43.65           H  
ATOM   4521  HB2 SER B 303     126.959  95.471 164.253  1.00 42.84           H  
ATOM   4522  HB3 SER B 303     126.605  96.432 162.817  1.00 42.79           H  
ATOM   4523  HG  SER B 303     128.352  95.416 161.786  1.00 44.03           H  
ATOM   4524  N   PHE B 304     130.722  96.300 163.841  1.00 48.06           N  
ATOM   4525  CA  PHE B 304     131.961  95.695 164.365  1.00 45.54           C  
ATOM   4526  C   PHE B 304     133.186  96.622 164.304  1.00 45.21           C  
ATOM   4527  O   PHE B 304     134.116  96.447 165.083  1.00 49.41           O  
ATOM   4528  CB  PHE B 304     132.217  94.359 163.650  1.00 41.58           C  
ATOM   4529  CG  PHE B 304     132.571  94.485 162.182  1.00 44.74           C  
ATOM   4530  CD1 PHE B 304     133.895  94.747 161.806  1.00 44.82           C  
ATOM   4531  CD2 PHE B 304     131.578  94.406 161.193  1.00 45.17           C  
ATOM   4532  CE1 PHE B 304     134.217  94.946 160.457  1.00 46.83           C  
ATOM   4533  CE2 PHE B 304     131.908  94.590 159.841  1.00 43.28           C  
ATOM   4534  CZ  PHE B 304     133.227  94.875 159.474  1.00 43.65           C  
ATOM   4535  H   PHE B 304     130.702  96.591 162.874  1.00 44.79           H  
ATOM   4536  HA  PHE B 304     131.825  95.460 165.420  1.00 44.60           H  
ATOM   4537  HB2 PHE B 304     133.033  93.844 164.158  1.00 44.09           H  
ATOM   4538  HB3 PHE B 304     131.333  93.730 163.751  1.00 43.83           H  
ATOM   4539  HD1 PHE B 304     134.666  94.822 162.558  1.00 44.50           H  
ATOM   4540  HD2 PHE B 304     130.550  94.223 161.469  1.00 44.46           H  
ATOM   4541  HE1 PHE B 304     135.238  95.152 160.173  1.00 45.26           H  
ATOM   4542  HE2 PHE B 304     131.139  94.527 159.086  1.00 44.25           H  
ATOM   4543  HZ  PHE B 304     133.481  95.025 158.435  1.00 44.43           H  
ATOM   4544  N   MET B 305     133.185  97.629 163.435  1.00 48.40           N  
ATOM   4545  CA  MET B 305     134.326  98.480 163.070  1.00 48.78           C  
ATOM   4546  C   MET B 305     135.134  99.076 164.226  1.00 53.04           C  
ATOM   4547  O   MET B 305     136.358  99.079 164.166  1.00 52.47           O  
ATOM   4548  CB  MET B 305     133.729  99.569 162.187  1.00 47.39           C  
ATOM   4549  CG  MET B 305     134.625 100.676 161.680  1.00 50.88           C  
ATOM   4550  SD  MET B 305     133.655 101.738 160.588  1.00 61.48           S  
ATOM   4551  CE  MET B 305     132.859 102.776 161.816  1.00 50.50           C  
ATOM   4552  H   MET B 305     132.385  97.694 162.823  1.00 49.36           H  
ATOM   4553  HA  MET B 305     135.017  97.893 162.465  1.00 49.44           H  
ATOM   4554  HB2 MET B 305     133.342  99.080 161.293  1.00 49.70           H  
ATOM   4555  HB3 MET B 305     132.896 100.028 162.719  1.00 49.35           H  
ATOM   4556  HG2 MET B 305     135.025 101.260 162.509  1.00 50.41           H  
ATOM   4557  HG3 MET B 305     135.447 100.238 161.115  1.00 49.94           H  
ATOM   4558  HE1 MET B 305     133.637 103.238 162.423  1.00 49.80           H  
ATOM   4559  HE2 MET B 305     132.290 103.559 161.315  1.00 49.63           H  
ATOM   4560  HE3 MET B 305     132.194 102.187 162.448  1.00 49.60           H  
ATOM   4561  N   PHE B 306     134.483  99.572 165.281  1.00 54.72           N  
ATOM   4562  CA  PHE B 306     135.171 100.206 166.415  1.00 51.57           C  
ATOM   4563  C   PHE B 306     135.594  99.229 167.512  1.00 49.88           C  
ATOM   4564  O   PHE B 306     136.645  99.402 168.123  1.00 51.76           O  
ATOM   4565  CB  PHE B 306     134.261 101.276 167.011  1.00 51.97           C  
ATOM   4566  CG  PHE B 306     133.844 102.378 166.060  1.00 53.25           C  
ATOM   4567  CD1 PHE B 306     134.811 103.242 165.524  1.00 52.75           C  
ATOM   4568  CD2 PHE B 306     132.484 102.596 165.779  1.00 53.33           C  
ATOM   4569  CE1 PHE B 306     134.422 104.337 164.736  1.00 53.45           C  
ATOM   4570  CE2 PHE B 306     132.092 103.692 164.993  1.00 56.90           C  
ATOM   4571  CZ  PHE B 306     133.060 104.575 164.487  1.00 55.49           C  
ATOM   4572  H   PHE B 306     133.474  99.582 165.261  1.00 52.40           H  
ATOM   4573  HA  PHE B 306     136.076 100.698 166.059  1.00 52.52           H  
ATOM   4574  HB2 PHE B 306     133.369 100.797 167.416  1.00 52.44           H  
ATOM   4575  HB3 PHE B 306     134.781 101.743 167.847  1.00 52.44           H  
ATOM   4576  HD1 PHE B 306     135.857 103.086 165.741  1.00 52.14           H  
ATOM   4577  HD2 PHE B 306     131.731 101.940 166.192  1.00 52.28           H  
ATOM   4578  HE1 PHE B 306     135.168 105.008 164.335  1.00 52.02           H  
ATOM   4579  HE2 PHE B 306     131.045 103.866 164.793  1.00 53.16           H  
ATOM   4580  HZ  PHE B 306     132.758 105.422 163.889  1.00 52.44           H  
ATOM   4581  N   VAL B 307     134.786  98.204 167.774  1.00 46.54           N  
ATOM   4582  CA  VAL B 307     135.017  97.228 168.849  1.00 49.00           C  
ATOM   4583  C   VAL B 307     135.892  96.043 168.414  1.00 50.39           C  
ATOM   4584  O   VAL B 307     136.456  95.339 169.249  1.00 49.55           O  
ATOM   4585  CB  VAL B 307     133.664  96.810 169.448  1.00 50.92           C  
ATOM   4586  CG1 VAL B 307     132.857  95.872 168.544  1.00 49.62           C  
ATOM   4587  CG2 VAL B 307     133.841  96.165 170.822  1.00 50.41           C  
ATOM   4588  H   VAL B 307     133.934  98.128 167.236  1.00 48.26           H  
ATOM   4589  HA  VAL B 307     135.566  97.734 169.642  1.00 48.69           H  
ATOM   4590  HB  VAL B 307     133.074  97.714 169.599  1.00 48.80           H  
ATOM   4591 HG11 VAL B 307     132.705  96.332 167.567  1.00 48.82           H  
ATOM   4592 HG12 VAL B 307     133.374  94.920 168.421  1.00 48.41           H  
ATOM   4593 HG13 VAL B 307     131.881  95.692 168.994  1.00 48.54           H  
ATOM   4594 HG21 VAL B 307     134.321  95.192 170.723  1.00 48.84           H  
ATOM   4595 HG22 VAL B 307     134.449  96.809 171.457  1.00 48.78           H  
ATOM   4596 HG23 VAL B 307     132.866  96.041 171.293  1.00 48.87           H  
ATOM   4597  N   ALA B 308     136.059  95.851 167.104  1.00 46.48           N  
ATOM   4598  CA  ALA B 308     136.894  94.823 166.492  1.00 36.36           C  
ATOM   4599  C   ALA B 308     137.655  95.336 165.247  1.00 40.03           C  
ATOM   4600  O   ALA B 308     137.431  94.829 164.146  1.00 45.26           O  
ATOM   4601  CB  ALA B 308     135.980  93.638 166.181  1.00 43.45           C  
ATOM   4602  H   ALA B 308     135.507  96.415 166.474  1.00 44.44           H  
ATOM   4603  HA  ALA B 308     137.646  94.493 167.208  1.00 42.16           H  
ATOM   4604  HB1 ALA B 308     135.537  93.255 167.100  1.00 42.85           H  
ATOM   4605  HB2 ALA B 308     135.181  93.950 165.507  1.00 43.88           H  
ATOM   4606  HB3 ALA B 308     136.556  92.851 165.694  1.00 43.84           H  
ATOM   4607  N   PRO B 309     138.575  96.318 165.366  1.00 44.35           N  
ATOM   4608  CA  PRO B 309     139.271  96.920 164.223  1.00 41.02           C  
ATOM   4609  C   PRO B 309     140.056  95.943 163.337  1.00 38.59           C  
ATOM   4610  O   PRO B 309     140.196  96.189 162.142  1.00 41.05           O  
ATOM   4611  CB  PRO B 309     140.208  97.972 164.810  1.00 44.45           C  
ATOM   4612  CG  PRO B 309     139.573  98.310 166.147  1.00 45.80           C  
ATOM   4613  CD  PRO B 309     138.999  96.976 166.592  1.00 44.57           C  
ATOM   4614  HA  PRO B 309     138.530  97.425 163.603  1.00 42.96           H  
ATOM   4615  HB2 PRO B 309     141.196  97.546 164.982  1.00 43.15           H  
ATOM   4616  HB3 PRO B 309     140.281  98.849 164.167  1.00 43.27           H  
ATOM   4617  HG2 PRO B 309     140.305  98.693 166.859  1.00 43.61           H  
ATOM   4618  HG3 PRO B 309     138.765  99.026 166.000  1.00 43.87           H  
ATOM   4619  HD2 PRO B 309     139.776  96.383 167.073  1.00 43.22           H  
ATOM   4620  HD3 PRO B 309     138.180  97.154 167.289  1.00 43.94           H  
ATOM   4621  N   ILE B 310     140.519  94.805 163.860  1.00 32.42           N  
ATOM   4622  CA  ILE B 310     141.176  93.763 163.054  1.00 26.06           C  
ATOM   4623  C   ILE B 310     140.263  93.193 161.962  1.00 37.27           C  
ATOM   4624  O   ILE B 310     140.714  92.985 160.839  1.00 44.37           O  
ATOM   4625  CB  ILE B 310     141.757  92.658 163.959  1.00 31.04           C  
ATOM   4626  CG1 ILE B 310     142.621  91.700 163.118  1.00 37.82           C  
ATOM   4627  CG2 ILE B 310     140.687  91.884 164.751  1.00 37.15           C  
ATOM   4628  CD1 ILE B 310     143.512  90.778 163.954  1.00 42.53           C  
ATOM   4629  H   ILE B 310     140.426  94.661 164.855  1.00 38.22           H  
ATOM   4630  HA  ILE B 310     142.015  94.233 162.541  1.00 36.90           H  
ATOM   4631  HB  ILE B 310     142.412  93.148 164.679  1.00 37.52           H  
ATOM   4632 HG12 ILE B 310     141.986  91.086 162.481  1.00 37.35           H  
ATOM   4633 HG13 ILE B 310     143.274  92.291 162.476  1.00 37.43           H  
ATOM   4634 HG21 ILE B 310     141.169  91.247 165.493  1.00 37.42           H  
ATOM   4635 HG22 ILE B 310     140.030  92.569 165.287  1.00 38.01           H  
ATOM   4636 HG23 ILE B 310     140.095  91.255 164.087  1.00 37.94           H  
ATOM   4637 HD11 ILE B 310     144.159  90.205 163.290  1.00 37.99           H  
ATOM   4638 HD12 ILE B 310     144.131  91.368 164.630  1.00 38.00           H  
ATOM   4639 HD13 ILE B 310     142.900  90.083 164.529  1.00 38.23           H  
ATOM   4640  N   LEU B 311     138.964  93.024 162.236  1.00 45.10           N  
ATOM   4641  CA  LEU B 311     137.988  92.579 161.240  1.00 35.39           C  
ATOM   4642  C   LEU B 311     137.803  93.617 160.141  1.00 35.36           C  
ATOM   4643  O   LEU B 311     137.603  93.263 158.983  1.00 41.78           O  
ATOM   4644  CB  LEU B 311     136.644  92.281 161.910  1.00 36.37           C  
ATOM   4645  CG  LEU B 311     136.669  91.175 162.962  1.00 39.09           C  
ATOM   4646  CD1 LEU B 311     135.276  91.004 163.563  1.00 42.68           C  
ATOM   4647  CD2 LEU B 311     137.113  89.839 162.382  1.00 36.95           C  
ATOM   4648  H   LEU B 311     138.626  93.297 163.147  1.00 40.16           H  
ATOM   4649  HA  LEU B 311     138.354  91.672 160.759  1.00 38.30           H  
ATOM   4650  HB2 LEU B 311     136.282  93.195 162.382  1.00 39.27           H  
ATOM   4651  HB3 LEU B 311     135.927  92.003 161.137  1.00 38.74           H  
ATOM   4652  HG  LEU B 311     137.356  91.455 163.761  1.00 39.12           H  
ATOM   4653 HD11 LEU B 311     135.309  90.276 164.374  1.00 40.06           H  
ATOM   4654 HD12 LEU B 311     134.922  91.956 163.960  1.00 39.85           H  
ATOM   4655 HD13 LEU B 311     134.580  90.660 162.799  1.00 39.89           H  
ATOM   4656 HD21 LEU B 311     138.156  89.902 162.070  1.00 38.91           H  
ATOM   4657 HD22 LEU B 311     137.024  89.068 163.147  1.00 38.83           H  
ATOM   4658 HD23 LEU B 311     136.489  89.577 161.529  1.00 38.86           H  
ATOM   4659  N   TYR B 312     137.932  94.897 160.470  1.00 34.54           N  
ATOM   4660  CA  TYR B 312     137.831  95.965 159.491  1.00 33.37           C  
ATOM   4661  C   TYR B 312     139.073  96.087 158.601  1.00 39.95           C  
ATOM   4662  O   TYR B 312     138.950  96.329 157.406  1.00 45.44           O  
ATOM   4663  CB  TYR B 312     137.496  97.272 160.195  1.00 38.20           C  
ATOM   4664  CG  TYR B 312     136.901  98.254 159.228  1.00 36.98           C  
ATOM   4665  CD1 TYR B 312     135.531  98.192 158.933  1.00 40.13           C  
ATOM   4666  CD2 TYR B 312     137.729  99.162 158.553  1.00 39.30           C  
ATOM   4667  CE1 TYR B 312     134.992  99.035 157.952  1.00 39.52           C  
ATOM   4668  CE2 TYR B 312     137.189 100.009 157.573  1.00 43.29           C  
ATOM   4669  CZ  TYR B 312     135.818  99.937 157.266  1.00 41.52           C  
ATOM   4670  OH  TYR B 312     135.280 100.736 156.323  1.00 40.42           O  
ATOM   4671  H   TYR B 312     138.132  95.134 161.432  1.00 39.96           H  
ATOM   4672  HA  TYR B 312     136.993  95.736 158.832  1.00 39.76           H  
ATOM   4673  HB2 TYR B 312     136.770  97.086 160.986  1.00 40.70           H  
ATOM   4674  HB3 TYR B 312     138.392  97.691 160.653  1.00 40.69           H  
ATOM   4675  HD1 TYR B 312     134.889  97.493 159.449  1.00 41.36           H  
ATOM   4676  HD2 TYR B 312     138.786  99.201 158.772  1.00 40.54           H  
ATOM   4677  HE1 TYR B 312     133.939  98.997 157.713  1.00 41.07           H  
ATOM   4678  HE2 TYR B 312     137.831 100.706 157.056  1.00 41.31           H  
ATOM   4679  HH  TYR B 312     135.949 101.294 155.919  1.00 41.38           H  
ATOM   4680  N   ILE B 313     140.270  95.850 159.136  1.00 38.03           N  
ATOM   4681  CA  ILE B 313     141.508  95.784 158.349  1.00 32.16           C  
ATOM   4682  C   ILE B 313     141.463  94.608 157.366  1.00 37.30           C  
ATOM   4683  O   ILE B 313     141.753  94.795 156.186  1.00 42.47           O  
ATOM   4684  CB  ILE B 313     142.729  95.729 159.291  1.00 33.67           C  
ATOM   4685  CG1 ILE B 313     142.887  97.085 160.011  1.00 38.11           C  
ATOM   4686  CG2 ILE B 313     144.024  95.378 158.541  1.00 33.89           C  
ATOM   4687  CD1 ILE B 313     143.789  97.019 161.249  1.00 38.86           C  
ATOM   4688  H   ILE B 313     140.324  95.710 160.135  1.00 38.02           H  
ATOM   4689  HA  ILE B 313     141.591  96.691 157.750  1.00 36.10           H  
ATOM   4690  HB  ILE B 313     142.552  94.953 160.037  1.00 37.01           H  
ATOM   4691 HG12 ILE B 313     143.285  97.824 159.315  1.00 37.09           H  
ATOM   4692 HG13 ILE B 313     141.913  97.440 160.347  1.00 37.10           H  
ATOM   4693 HG21 ILE B 313     143.961  94.378 158.113  1.00 36.23           H  
ATOM   4694 HG22 ILE B 313     144.204  96.100 157.745  1.00 36.30           H  
ATOM   4695 HG23 ILE B 313     144.874  95.383 159.223  1.00 36.78           H  
ATOM   4696 HD11 ILE B 313     143.782  97.989 161.747  1.00 37.14           H  
ATOM   4697 HD12 ILE B 313     143.417  96.264 161.941  1.00 37.11           H  
ATOM   4698 HD13 ILE B 313     144.814  96.781 160.966  1.00 37.02           H  
ATOM   4699  N   ILE B 314     141.031  93.418 157.798  1.00 30.93           N  
ATOM   4700  CA  ILE B 314     140.835  92.270 156.901  1.00 25.05           C  
ATOM   4701  C   ILE B 314     139.791  92.576 155.819  1.00 30.03           C  
ATOM   4702  O   ILE B 314     140.044  92.363 154.638  1.00 36.02           O  
ATOM   4703  CB  ILE B 314     140.484  91.008 157.710  1.00 28.78           C  
ATOM   4704  CG1 ILE B 314     141.607  90.558 158.669  1.00 28.64           C  
ATOM   4705  CG2 ILE B 314     140.118  89.851 156.771  1.00 38.12           C  
ATOM   4706  CD1 ILE B 314     142.897  90.068 158.000  1.00 34.22           C  
ATOM   4707  H   ILE B 314     140.827  93.305 158.781  1.00 33.94           H  
ATOM   4708  HA  ILE B 314     141.772  92.085 156.376  1.00 32.74           H  
ATOM   4709  HB  ILE B 314     139.608  91.226 158.319  1.00 33.31           H  
ATOM   4710 HG12 ILE B 314     141.874  91.383 159.329  1.00 32.88           H  
ATOM   4711 HG13 ILE B 314     141.224  89.754 159.299  1.00 32.94           H  
ATOM   4712 HG21 ILE B 314     140.128  88.917 157.333  1.00 33.89           H  
ATOM   4713 HG22 ILE B 314     139.123  90.000 156.354  1.00 34.03           H  
ATOM   4714 HG23 ILE B 314     140.841  89.774 155.959  1.00 34.04           H  
ATOM   4715 HD11 ILE B 314     143.330  90.858 157.387  1.00 33.67           H  
ATOM   4716 HD12 ILE B 314     143.615  89.793 158.773  1.00 34.52           H  
ATOM   4717 HD13 ILE B 314     142.702  89.191 157.384  1.00 33.75           H  
ATOM   4718  N   HIS B 315     138.646  93.139 156.190  1.00 34.84           N  
ATOM   4719  CA  HIS B 315     137.630  93.598 155.251  1.00 32.52           C  
ATOM   4720  C   HIS B 315     138.173  94.620 154.254  1.00 37.45           C  
ATOM   4721  O   HIS B 315     137.955  94.452 153.064  1.00 41.74           O  
ATOM   4722  CB  HIS B 315     136.428  94.119 156.043  1.00 33.13           C  
ATOM   4723  CG  HIS B 315     135.499  94.992 155.252  1.00 39.15           C  
ATOM   4724  ND1 HIS B 315     134.970  94.700 153.999  1.00 43.03           N  
ATOM   4725  CD2 HIS B 315     135.050  96.209 155.648  1.00 42.26           C  
ATOM   4726  CE1 HIS B 315     134.243  95.769 153.652  1.00 39.38           C  
ATOM   4727  NE2 HIS B 315     134.255  96.675 154.635  1.00 43.46           N  
ATOM   4728  H   HIS B 315     138.467  93.263 157.176  1.00 38.25           H  
ATOM   4729  HA  HIS B 315     137.291  92.749 154.657  1.00 37.28           H  
ATOM   4730  HB2 HIS B 315     135.869  93.276 156.450  1.00 37.98           H  
ATOM   4731  HB3 HIS B 315     136.793  94.714 156.880  1.00 37.83           H  
ATOM   4732  HD2 HIS B 315     135.283  96.706 156.578  1.00 39.28           H  
ATOM   4733  HE1 HIS B 315     133.677  95.859 152.736  1.00 38.86           H  
ATOM   4734  HE2 HIS B 315     133.700  97.519 154.654  1.00 39.81           H  
ATOM   4735  N   ALA B 316     138.926  95.638 154.667  1.00 37.81           N  
ATOM   4736  CA  ALA B 316     139.489  96.611 153.734  1.00 32.80           C  
ATOM   4737  C   ALA B 316     140.458  95.971 152.721  1.00 32.37           C  
ATOM   4738  O   ALA B 316     140.413  96.304 151.539  1.00 34.55           O  
ATOM   4739  CB  ALA B 316     140.148  97.734 154.537  1.00 35.97           C  
ATOM   4740  H   ALA B 316     139.077  95.773 155.656  1.00 37.01           H  
ATOM   4741  HA  ALA B 316     138.671  97.048 153.161  1.00 36.10           H  
ATOM   4742  HB1 ALA B 316     140.978  97.337 155.122  1.00 36.55           H  
ATOM   4743  HB2 ALA B 316     140.527  98.497 153.858  1.00 36.23           H  
ATOM   4744  HB3 ALA B 316     139.421  98.188 155.211  1.00 36.35           H  
ATOM   4745  N   ILE B 317     141.283  95.007 153.141  1.00 31.61           N  
ATOM   4746  CA  ILE B 317     142.135  94.210 152.252  1.00 29.12           C  
ATOM   4747  C   ILE B 317     141.283  93.411 151.265  1.00 36.30           C  
ATOM   4748  O   ILE B 317     141.499  93.505 150.061  1.00 37.57           O  
ATOM   4749  CB  ILE B 317     143.085  93.310 153.072  1.00 25.38           C  
ATOM   4750  CG1 ILE B 317     144.102  94.181 153.825  1.00 31.22           C  
ATOM   4751  CG2 ILE B 317     143.819  92.288 152.197  1.00 29.70           C  
ATOM   4752  CD1 ILE B 317     144.827  93.451 154.955  1.00 32.33           C  
ATOM   4753  H   ILE B 317     141.291  94.788 154.127  1.00 33.50           H  
ATOM   4754  HA  ILE B 317     142.750  94.886 151.658  1.00 32.36           H  
ATOM   4755  HB  ILE B 317     142.493  92.759 153.803  1.00 31.87           H  
ATOM   4756 HG12 ILE B 317     144.834  94.581 153.124  1.00 32.45           H  
ATOM   4757 HG13 ILE B 317     143.586  95.025 154.284  1.00 32.66           H  
ATOM   4758 HG21 ILE B 317     143.111  91.601 151.733  1.00 32.28           H  
ATOM   4759 HG22 ILE B 317     144.386  92.799 151.419  1.00 32.21           H  
ATOM   4760 HG23 ILE B 317     144.501  91.689 152.800  1.00 32.70           H  
ATOM   4761 HD11 ILE B 317     144.103  93.010 155.639  1.00 32.78           H  
ATOM   4762 HD12 ILE B 317     145.474  92.669 154.556  1.00 33.10           H  
ATOM   4763 HD13 ILE B 317     145.444  94.163 155.503  1.00 32.39           H  
ATOM   4764  N   LEU B 318     140.282  92.662 151.731  1.00 37.43           N  
ATOM   4765  CA  LEU B 318     139.421  91.854 150.863  1.00 29.51           C  
ATOM   4766  C   LEU B 318     138.534  92.694 149.932  1.00 30.97           C  
ATOM   4767  O   LEU B 318     138.287  92.282 148.801  1.00 39.48           O  
ATOM   4768  CB  LEU B 318     138.568  90.912 151.721  1.00 30.78           C  
ATOM   4769  CG  LEU B 318     139.358  89.847 152.498  1.00 35.91           C  
ATOM   4770  CD1 LEU B 318     138.405  89.056 153.388  1.00 38.42           C  
ATOM   4771  CD2 LEU B 318     140.068  88.861 151.575  1.00 34.57           C  
ATOM   4772  H   LEU B 318     140.129  92.628 152.729  1.00 35.07           H  
ATOM   4773  HA  LEU B 318     140.056  91.253 150.213  1.00 33.97           H  
ATOM   4774  HB2 LEU B 318     137.999  91.513 152.429  1.00 34.45           H  
ATOM   4775  HB3 LEU B 318     137.857  90.401 151.071  1.00 34.09           H  
ATOM   4776  HG  LEU B 318     140.107  90.322 153.131  1.00 34.17           H  
ATOM   4777 HD11 LEU B 318     137.657  88.549 152.778  1.00 34.91           H  
ATOM   4778 HD12 LEU B 318     138.968  88.320 153.961  1.00 34.81           H  
ATOM   4779 HD13 LEU B 318     137.904  89.731 154.081  1.00 34.99           H  
ATOM   4780 HD21 LEU B 318     140.843  89.372 151.004  1.00 34.52           H  
ATOM   4781 HD22 LEU B 318     140.544  88.082 152.170  1.00 34.14           H  
ATOM   4782 HD23 LEU B 318     139.352  88.404 150.892  1.00 34.36           H  
ATOM   4783  N   ALA B 319     138.089  93.870 150.359  1.00 27.04           N  
ATOM   4784  CA  ALA B 319     137.383  94.829 149.527  1.00 36.26           C  
ATOM   4785  C   ALA B 319     138.292  95.442 148.458  1.00 38.31           C  
ATOM   4786  O   ALA B 319     137.865  95.594 147.321  1.00 38.94           O  
ATOM   4787  CB  ALA B 319     136.779  95.910 150.423  1.00 40.05           C  
ATOM   4788  H   ALA B 319     138.244  94.115 151.326  1.00 34.85           H  
ATOM   4789  HA  ALA B 319     136.569  94.316 149.015  1.00 36.32           H  
ATOM   4790  HB1 ALA B 319     136.222  96.617 149.808  1.00 37.17           H  
ATOM   4791  HB2 ALA B 319     136.098  95.455 151.142  1.00 37.32           H  
ATOM   4792  HB3 ALA B 319     137.570  96.439 150.953  1.00 36.94           H  
ATOM   4793  N   GLY B 320     139.557  95.732 148.767  1.00 34.49           N  
ATOM   4794  CA  GLY B 320     140.555  96.110 147.770  1.00 30.33           C  
ATOM   4795  C   GLY B 320     140.798  95.014 146.740  1.00 26.89           C  
ATOM   4796  O   GLY B 320     140.610  95.249 145.553  1.00 33.94           O  
ATOM   4797  H   GLY B 320     139.854  95.638 149.728  1.00 33.87           H  
ATOM   4798  HA2 GLY B 320     140.232  97.011 147.249  1.00 33.16           H  
ATOM   4799  HA3 GLY B 320     141.499  96.320 148.275  1.00 32.96           H  
ATOM   4800  N   LEU B 321     141.141  93.800 147.172  1.00 20.36           N  
ATOM   4801  CA  LEU B 321     141.376  92.637 146.306  1.00 25.37           C  
ATOM   4802  C   LEU B 321     140.172  92.267 145.416  1.00 24.46           C  
ATOM   4803  O   LEU B 321     140.365  91.690 144.350  1.00 24.12           O  
ATOM   4804  CB  LEU B 321     141.797  91.445 147.182  1.00 23.87           C  
ATOM   4805  CG  LEU B 321     143.313  91.284 147.396  1.00 30.14           C  
ATOM   4806  CD1 LEU B 321     144.040  92.551 147.829  1.00 33.67           C  
ATOM   4807  CD2 LEU B 321     143.552  90.235 148.476  1.00 32.73           C  
ATOM   4808  H   LEU B 321     141.275  93.678 148.166  1.00 28.94           H  
ATOM   4809  HA  LEU B 321     142.193  92.870 145.623  1.00 29.04           H  
ATOM   4810  HB2 LEU B 321     141.295  91.514 148.147  1.00 28.42           H  
ATOM   4811  HB3 LEU B 321     141.449  90.526 146.711  1.00 28.22           H  
ATOM   4812  HG  LEU B 321     143.760  90.938 146.464  1.00 28.66           H  
ATOM   4813 HD11 LEU B 321     143.623  92.924 148.765  1.00 28.82           H  
ATOM   4814 HD12 LEU B 321     145.098  92.333 147.975  1.00 29.72           H  
ATOM   4815 HD13 LEU B 321     143.954  93.318 147.060  1.00 28.86           H  
ATOM   4816 HD21 LEU B 321     143.079  89.297 148.186  1.00 29.03           H  
ATOM   4817 HD22 LEU B 321     144.622  90.065 148.595  1.00 29.45           H  
ATOM   4818 HD23 LEU B 321     143.134  90.571 149.424  1.00 28.77           H  
ATOM   4819  N   ALA B 322     138.945  92.659 145.762  1.00 30.99           N  
ATOM   4820  CA  ALA B 322     137.764  92.428 144.931  1.00 31.06           C  
ATOM   4821  C   ALA B 322     137.822  93.107 143.554  1.00 33.75           C  
ATOM   4822  O   ALA B 322     137.321  92.562 142.576  1.00 36.48           O  
ATOM   4823  CB  ALA B 322     136.530  92.909 145.696  1.00 33.09           C  
ATOM   4824  H   ALA B 322     138.817  93.119 146.652  1.00 33.34           H  
ATOM   4825  HA  ALA B 322     137.664  91.356 144.764  1.00 32.84           H  
ATOM   4826  HB1 ALA B 322     136.494  92.458 146.688  1.00 33.74           H  
ATOM   4827  HB2 ALA B 322     136.543  93.995 145.791  1.00 33.52           H  
ATOM   4828  HB3 ALA B 322     135.636  92.618 145.146  1.00 33.51           H  
ATOM   4829  N   PHE B 323     138.442  94.282 143.436  1.00 36.77           N  
ATOM   4830  CA  PHE B 323     138.518  95.001 142.162  1.00 31.80           C  
ATOM   4831  C   PHE B 323     139.524  94.376 141.170  1.00 32.38           C  
ATOM   4832  O   PHE B 323     139.122  94.093 140.043  1.00 38.45           O  
ATOM   4833  CB  PHE B 323     138.725  96.497 142.404  1.00 29.70           C  
ATOM   4834  CG  PHE B 323     137.615  97.173 143.183  1.00 28.45           C  
ATOM   4835  CD1 PHE B 323     137.614  97.135 144.583  1.00 36.63           C  
ATOM   4836  CD2 PHE B 323     136.597  97.874 142.515  1.00 27.97           C  
ATOM   4837  CE1 PHE B 323     136.598  97.773 145.311  1.00 34.08           C  
ATOM   4838  CE2 PHE B 323     135.576  98.507 143.244  1.00 33.69           C  
ATOM   4839  CZ  PHE B 323     135.573  98.451 144.643  1.00 33.51           C  
ATOM   4840  H   PHE B 323     138.884  94.684 144.250  1.00 33.74           H  
ATOM   4841  HA  PHE B 323     137.546  94.913 141.675  1.00 33.37           H  
ATOM   4842  HB2 PHE B 323     139.660  96.660 142.940  1.00 33.28           H  
ATOM   4843  HB3 PHE B 323     138.811  96.978 141.429  1.00 33.51           H  
ATOM   4844  HD1 PHE B 323     138.410  96.628 145.108  1.00 35.60           H  
ATOM   4845  HD2 PHE B 323     136.603  97.928 141.437  1.00 33.30           H  
ATOM   4846  HE1 PHE B 323     136.612  97.745 146.391  1.00 34.63           H  
ATOM   4847  HE2 PHE B 323     134.792  99.049 142.735  1.00 34.82           H  
ATOM   4848  HZ  PHE B 323     134.792  98.943 145.205  1.00 34.42           H  
ATOM   4849  N   PRO B 324     140.774  94.037 141.550  1.00 23.12           N  
ATOM   4850  CA  PRO B 324     141.635  93.147 140.790  1.00 22.94           C  
ATOM   4851  C   PRO B 324     140.948  91.879 140.294  1.00 32.47           C  
ATOM   4852  O   PRO B 324     141.059  91.583 139.113  1.00 37.61           O  
ATOM   4853  CB  PRO B 324     142.775  92.785 141.741  1.00 22.97           C  
ATOM   4854  CG  PRO B 324     142.908  94.026 142.594  1.00 24.86           C  
ATOM   4855  CD  PRO B 324     141.469  94.475 142.740  1.00 30.03           C  
ATOM   4856  HA  PRO B 324     142.037  93.692 139.937  1.00 28.87           H  
ATOM   4857  HB2 PRO B 324     142.494  91.949 142.381  1.00 28.60           H  
ATOM   4858  HB3 PRO B 324     143.698  92.550 141.212  1.00 28.87           H  
ATOM   4859  HG2 PRO B 324     143.364  93.809 143.560  1.00 28.75           H  
ATOM   4860  HG3 PRO B 324     143.481  94.782 142.057  1.00 28.98           H  
ATOM   4861  HD2 PRO B 324     141.033  93.977 143.607  1.00 30.48           H  
ATOM   4862  HD3 PRO B 324     141.436  95.558 142.854  1.00 30.81           H  
ATOM   4863  N   ILE B 325     140.227  91.142 141.146  1.00 32.48           N  
ATOM   4864  CA  ILE B 325     139.616  89.857 140.777  1.00 28.88           C  
ATOM   4865  C   ILE B 325     138.658  90.026 139.603  1.00 30.96           C  
ATOM   4866  O   ILE B 325     138.763  89.307 138.614  1.00 35.78           O  
ATOM   4867  CB  ILE B 325     138.939  89.200 142.002  1.00 30.66           C  
ATOM   4868  CG1 ILE B 325     140.015  88.729 143.001  1.00 33.00           C  
ATOM   4869  CG2 ILE B 325     138.056  88.008 141.608  1.00 35.48           C  
ATOM   4870  CD1 ILE B 325     139.474  88.425 144.399  1.00 36.73           C  
ATOM   4871  H   ILE B 325     140.178  91.431 142.113  1.00 32.56           H  
ATOM   4872  HA  ILE B 325     140.405  89.187 140.436  1.00 32.20           H  
ATOM   4873  HB  ILE B 325     138.307  89.943 142.487  1.00 32.87           H  
ATOM   4874 HG12 ILE B 325     140.508  87.839 142.610  1.00 33.06           H  
ATOM   4875 HG13 ILE B 325     140.780  89.498 143.107  1.00 32.95           H  
ATOM   4876 HG21 ILE B 325     137.215  88.339 141.000  1.00 33.72           H  
ATOM   4877 HG22 ILE B 325     138.641  87.275 141.052  1.00 33.51           H  
ATOM   4878 HG23 ILE B 325     137.645  87.530 142.497  1.00 33.59           H  
ATOM   4879 HD11 ILE B 325     138.836  87.542 144.379  1.00 33.54           H  
ATOM   4880 HD12 ILE B 325     140.309  88.233 145.072  1.00 33.55           H  
ATOM   4881 HD13 ILE B 325     138.907  89.278 144.772  1.00 33.52           H  
ATOM   4882  N   CYS B 326     137.782  91.023 139.647  1.00 31.14           N  
ATOM   4883  CA  CYS B 326     136.884  91.285 138.540  1.00 34.56           C  
ATOM   4884  C   CYS B 326     137.598  91.706 137.256  1.00 33.54           C  
ATOM   4885  O   CYS B 326     137.227  91.241 136.180  1.00 41.45           O  
ATOM   4886  CB  CYS B 326     135.866  92.341 138.958  1.00 39.78           C  
ATOM   4887  SG  CYS B 326     134.762  91.689 140.224  1.00 48.96           S  
ATOM   4888  H   CYS B 326     137.703  91.583 140.483  1.00 35.65           H  
ATOM   4889  HA  CYS B 326     136.353  90.359 138.319  1.00 36.83           H  
ATOM   4890  HB2 CYS B 326     136.378  93.226 139.336  1.00 37.05           H  
ATOM   4891  HB3 CYS B 326     135.274  92.626 138.088  1.00 37.36           H  
ATOM   4892  HG  CYS B 326     134.187  90.739 139.482  1.00 37.75           H  
ATOM   4893  N   ILE B 327     138.632  92.545 137.340  1.00 27.70           N  
ATOM   4894  CA  ILE B 327     139.385  93.004 136.163  1.00 22.52           C  
ATOM   4895  C   ILE B 327     140.188  91.850 135.537  1.00 26.31           C  
ATOM   4896  O   ILE B 327     140.232  91.717 134.318  1.00 31.70           O  
ATOM   4897  CB  ILE B 327     140.271  94.215 136.525  1.00 24.80           C  
ATOM   4898  CG1 ILE B 327     139.424  95.416 136.993  1.00 32.18           C  
ATOM   4899  CG2 ILE B 327     141.123  94.660 135.330  1.00 33.27           C  
ATOM   4900  CD1 ILE B 327     140.228  96.427 137.810  1.00 29.52           C  
ATOM   4901  H   ILE B 327     138.896  92.894 138.250  1.00 31.05           H  
ATOM   4902  HA  ILE B 327     138.672  93.336 135.409  1.00 30.13           H  
ATOM   4903  HB  ILE B 327     140.937  93.916 137.335  1.00 29.58           H  
ATOM   4904 HG12 ILE B 327     138.977  95.913 136.132  1.00 31.79           H  
ATOM   4905 HG13 ILE B 327     138.607  95.074 137.629  1.00 32.00           H  
ATOM   4906 HG21 ILE B 327     141.715  95.540 135.583  1.00 31.28           H  
ATOM   4907 HG22 ILE B 327     141.821  93.872 135.046  1.00 30.87           H  
ATOM   4908 HG23 ILE B 327     140.483  94.889 134.478  1.00 31.11           H  
ATOM   4909 HD11 ILE B 327     139.552  97.187 138.202  1.00 30.88           H  
ATOM   4910 HD12 ILE B 327     140.718  95.930 138.647  1.00 30.94           H  
ATOM   4911 HD13 ILE B 327     140.981  96.913 137.190  1.00 30.69           H  
ATOM   4912  N   LEU B 328     140.778  90.980 136.354  1.00 28.50           N  
ATOM   4913  CA  LEU B 328     141.560  89.824 135.917  1.00 25.53           C  
ATOM   4914  C   LEU B 328     140.691  88.716 135.317  1.00 30.43           C  
ATOM   4915  O   LEU B 328     141.057  88.153 134.286  1.00 33.97           O  
ATOM   4916  CB  LEU B 328     142.360  89.278 137.106  1.00 23.86           C  
ATOM   4917  CG  LEU B 328     143.518  90.178 137.557  1.00 25.28           C  
ATOM   4918  CD1 LEU B 328     144.000  89.757 138.939  1.00 31.75           C  
ATOM   4919  CD2 LEU B 328     144.701  90.096 136.599  1.00 27.53           C  
ATOM   4920  H   LEU B 328     140.714  91.149 137.347  1.00 30.59           H  
ATOM   4921  HA  LEU B 328     142.253  90.139 135.137  1.00 28.78           H  
ATOM   4922  HB2 LEU B 328     141.676  89.128 137.941  1.00 28.67           H  
ATOM   4923  HB3 LEU B 328     142.768  88.302 136.843  1.00 28.86           H  
ATOM   4924  HG  LEU B 328     143.188  91.215 137.610  1.00 28.91           H  
ATOM   4925 HD11 LEU B 328     143.180  89.832 139.653  1.00 29.25           H  
ATOM   4926 HD12 LEU B 328     144.361  88.729 138.912  1.00 29.79           H  
ATOM   4927 HD13 LEU B 328     144.805  90.416 139.263  1.00 29.05           H  
ATOM   4928 HD21 LEU B 328     145.050  89.066 136.518  1.00 28.47           H  
ATOM   4929 HD22 LEU B 328     144.410  90.457 135.613  1.00 28.94           H  
ATOM   4930 HD23 LEU B 328     145.515  90.720 136.968  1.00 28.78           H  
ATOM   4931  N   LEU B 329     139.540  88.399 135.924  1.00 29.98           N  
ATOM   4932  CA  LEU B 329     138.576  87.432 135.383  1.00 30.09           C  
ATOM   4933  C   LEU B 329     137.753  87.974 134.206  1.00 36.14           C  
ATOM   4934  O   LEU B 329     137.224  87.203 133.406  1.00 37.82           O  
ATOM   4935  CB  LEU B 329     137.645  86.946 136.501  1.00 28.60           C  
ATOM   4936  CG  LEU B 329     138.325  86.093 137.578  1.00 26.87           C  
ATOM   4937  CD1 LEU B 329     137.315  85.796 138.674  1.00 30.69           C  
ATOM   4938  CD2 LEU B 329     138.824  84.759 137.037  1.00 34.47           C
[truncated: 576,077 more chars]
